# Supplementary material for: (E)-3-(4-Eth­oxy­phen­yl)-1-(2-hy­droxy­phen­yl)prop-2-en-1-one
Source: Acta Crystallogr Sect E Struct Rep Online. 2010 Aug 18;66(Pt 9):o2346–7. doi: 10.1107/S1600536810032514 (PMC3007889; doi:10.1107/S1600536810032514)
Supplement: Supplementary file 1 [file e-66-o2346-sup1.cif]

##############################################################################
###                                                                        ###
###        Electronic paper (Acta Crystallographica Section E)             ###
###                                                                        ###
##############################################################################
#                                                                            #
# This CIF contains the data in a paper accepted for publication in Acta     #
# Crystallographica Section E. It conforms to the requirements of Notes      #
# for Authors for Section E, and has been peer reviewed under the auspices   #
# of the IUCr Commission on Journals.                                        #
#                                                                            #
# Full details of the Crystallographic Information File format               #
# are given in the paper "The Crystallographic Information File (CIF):       #
# a New Standard Archive File for Crystallography" by S. R. Hall, F. H.      #
# Allen and I. D. Brown [Acta Cryst. (1991), A47, 655-685].                  #
#                                                                            #
# The current version of the core CIF dictionary is obtainable from          #
# ftp://ftp.iucr.org/pub/cif_core.dic. The current version number is 2.4.    #
#                                                                            #
# Software is freely available for graphical display of the structure(s) in  #
# this CIF.  For information consult the CIF home page http://www.iucr.org/  #
# cif/home.html                                                              #
#                                                                            #
# This file may be used for bona fide research purposes within the           #
# scientific community so long as proper attribution is given to the journal # 
# article from which it was obtained.                                        #
#                                                                            #
##############################################################################
                                             
data_global
_audit_creation_method     'form.cif (version 2.0)'
_journal_data_validation_number     ?
_journal_date_recd_electronic     2010-07-28
_journal_date_accepted     2010-08-12
_journal_name_full     'Acta Crystallographica, Section E'
_journal_year     2010
_journal_volume     66
_journal_issue      9
_journal_page_first     o2346
_journal_page_last     o2347
_journal_paper_category     QO
_journal_coeditor_code     CI5143
_publ_contact_author_name     'Assoc.Prof. Dr. Suchada Chantrapromma'
_publ_contact_author_address
;
      Department of Chemistry
      Faculty of Science
      Prince of Songkla University
      Hat-Yai, Songkhla 90112
      THAILAND
;
_publ_contact_author_email     'suchada.c@psu.ac.th'
_publ_contact_author_fax     '66 74 212918'
_publ_contact_author_phone     '66 74 288447'
_publ_section_title
;
(<i>E</i>)-3-(4-Ethoxyphenyl)-1-(2-hydroxyphenyl)prop-2-en-1-one
;
loop_
    _publ_author_name
    _publ_author_footnote
    _publ_author_address
    'Jirapa Horkaew' ?
;     Crystal Materials Research Unit
      Department of Chemistry
      Faculty of Science
      Prince of Songkla University
      Hat-Yai, Songkhla 90112
      Thailand
;
    'Suchada Chantrapromma'
;
      Thomson Reuters ResearcherID: A-5085-2009.
;
;     Crystal Materials Research Unit
      Department of Chemistry
      Faculty of Science
      Prince of Songkla University
      Hat-Yai, Songkhla 90112
      Thailand
;
    'Nisakorn Saewan' ?
;     School of Cosmetic Science
      Mae Fah Luang University
      Muang
      Chiang Rai 57100
      Thailand
;
    'Hoong-Kun Fun'
;
      Additional correspondence author, e-mail: hkfun@usm.my.
      Thomson Reuters ResearcherID: A-3561-2009.
;
;     X-ray Crystallography Unit
      School of Physics
      Universiti Sains Malaysia
      11800 USM, Penang
      Malaysia
;
data_I
_audit_creation_method     SHELXL-97
_chemical_name_systematic
;
(<i>E</i>)-3-(4-Ethoxyphenyl)-1-(2-hydroxyphenyl)prop-2-en-1-one
;
_chemical_name_common
;
;
_chemical_formula_moiety     'C17 H16 O3'
_chemical_formula_sum     'C17 H16 O3'
_chemical_formula_iupac     'C17 H16 O3'
_chemical_formula_weight     268.30
_chemical_melting_point     ?
_chemical_melting_point_gt     387
_chemical_melting_point_lt     388
_symmetry_cell_setting     triclinic
_symmetry_space_group_name_H-M     'P -1'
_symmetry_space_group_name_Hall     '-P 1'
loop_
    _symmetry_equiv_pos_as_xyz
    'x, y, z'
    '-x, -y, -z'
_cell_length_a     6.8305(2)
_cell_length_b     6.8790(2)
_cell_length_c     14.8188(3)
_cell_angle_alpha     88.5330(10)
_cell_angle_beta     80.3800(10)
_cell_angle_gamma     77.4690(10)
_cell_volume     670.11(3)
_cell_formula_units_Z     2
_cell_measurement_reflns_used     5849
_cell_measurement_theta_min     1.39
_cell_measurement_theta_max     35.00
_cell_measurement_temperature     100
_exptl_crystal_description     Block
_exptl_crystal_colour     Yellow
_exptl_crystal_size_max     0.60
_exptl_crystal_size_mid     0.38
_exptl_crystal_size_min     0.36
_exptl_crystal_density_diffrn     1.330
_exptl_crystal_density_meas     ?
_exptl_crystal_density_method     'not measured'
_exptl_crystal_F_000     284
_exptl_absorpt_coefficient_mu     0.090
_exptl_absorpt_correction_type     multi-scan
_exptl_absorpt_process_details     '(SADABS; Bruker, 2005)'
_exptl_absorpt_correction_T_min     0.9478
_exptl_absorpt_correction_T_max     0.9685
_exptl_special_details
;
The crystal was placed in the cold stream of an Oxford Cryosystems Cobra
open-flow nitrogen cryostat (Cosier & Glazer, 1986) operating at 100.0(1) K.
;
_diffrn_ambient_temperature     100
_diffrn_radiation_type     'MoK\a'
_diffrn_radiation_wavelength     0.71073
_diffrn_radiation_source     'sealed tube'
_diffrn_radiation_monochromator     'graphite'
_diffrn_measurement_device_type     'Bruker APEXII CCD area-detector'
_diffrn_measurement_method     '\f and \w scans'
_diffrn_detector_area_resol_mean     ?
_diffrn_reflns_number     24772
_diffrn_reflns_av_R_equivalents     0.0201
_diffrn_reflns_av_sigmaI/netI     0.0175
_diffrn_reflns_theta_min     1.39
_diffrn_reflns_theta_max     35.00
_diffrn_reflns_theta_full     35.00
_diffrn_measured_fraction_theta_max     0.994
_diffrn_measured_fraction_theta_full     0.994
_diffrn_reflns_limit_h_min     -11
_diffrn_reflns_limit_h_max     11
_diffrn_reflns_limit_k_min     -10
_diffrn_reflns_limit_k_max     11
_diffrn_reflns_limit_l_min     -23
_diffrn_reflns_limit_l_max     23
_diffrn_standards_number     0
_diffrn_standards_interval_count     ?
_diffrn_standards_interval_time     ?
_diffrn_standards_decay_%     ?
_refine_special_details
;
Refinement of <i>F</i>^2^ against ALL reflections. The weighted <i>R</i>-factor
<i>wR</i> and goodness of fit <i>S</i> are based on <i>F</i>^2^, conventional
<i>R</i>-factors <i>R</i> are based on <i>F</i>, with <i>F</i> set to zero for
negative <i>F</i>^2^. The threshold expression of <i>F</i>^2^ >
\s(<i>F</i>^2^) is used only for calculating <i>R</i>-factors(gt) <i>etc</i>.
and is not relevant to the choice of reflections for refinement.
<i>R</i>-factors based on <i>F</i>^2^ are statistically about twice as large
as those based on <i>F</i>, and <i>R</i>- factors based on ALL data will be
even larger.
;
_reflns_number_total     5849
_reflns_number_gt     5179
_reflns_threshold_expression     I>2\s(I)
_refine_ls_structure_factor_coef     Fsqd
_refine_ls_matrix_type     full
_refine_ls_R_factor_all     0.0462
_refine_ls_R_factor_gt     0.0413
_refine_ls_wR_factor_gt     0.1184
_refine_ls_wR_factor_ref     0.1238
_refine_ls_goodness_of_fit_ref     1.042
_refine_ls_restrained_S_all     1.042
_refine_ls_number_reflns     5848
_refine_ls_number_parameters     186
_refine_ls_number_restraints     0
_refine_ls_hydrogen_treatment     mixed
_refine_ls_weighting_scheme     calc
_refine_ls_weighting_details
         'calc w=1/[\s^2^(Fo^2^)+(0.0744P)^2^+0.1118P] where P=(Fo^2^+2Fc^2^)/3'
_atom_sites_solution_hydrogens     geom
_atom_sites_solution_primary     direct
_atom_sites_solution_secondary     difmap
_refine_ls_shift/su_max     0.001
_refine_ls_shift/su_mean     0.000
_refine_diff_density_max     0.394
_refine_diff_density_min     -0.436
_refine_ls_extinction_method     none
_refine_ls_extinction_coef     ?
loop_
    _atom_type_symbol
    _atom_type_description
    _atom_type_scat_dispersion_real
    _atom_type_scat_dispersion_imag
    _atom_type_scat_source
    'C' 'C' 0.0033 0.0016
                         'International Tables Vol C Tables 4.2.6.8 and 6.1.1.4'
    'H' 'H' 0.0000 0.0000
                         'International Tables Vol C Tables 4.2.6.8 and 6.1.1.4'
    'O' 'O' 0.0106 0.0060
                         'International Tables Vol C Tables 4.2.6.8 and 6.1.1.4'
_computing_data_collection     'APEX2 (Bruker, 2005)'
_computing_cell_refinement     'SAINT (Bruker, 2005)'
_computing_data_reduction     'SAINT (Bruker, 2005)'
_computing_structure_solution     'SHELXTL (Sheldrick, 2008)'
_computing_structure_refinement     'SHELXTL (Sheldrick, 2008)'
_computing_molecular_graphics     'SHELXTL (Sheldrick, 2008)'
_computing_publication_material
;
SHELXTL (Sheldrick, 2008) and PLATON (Spek, 2009)
;
loop_
    _atom_site_type_symbol
    _atom_site_label
    _atom_site_fract_x
    _atom_site_fract_y
    _atom_site_fract_z
    _atom_site_U_iso_or_equiv
    _atom_site_adp_type
    _atom_site_calc_flag
    _atom_site_refinement_flags
    _atom_site_occupancy
    _atom_site_disorder_assembly
    _atom_site_disorder_group
    O O1 1.46060(7) 0.63044(8) 0.13054(3) 0.01858(10) Uani d . 1 . .
    O O2 1.59166(7) 0.61854(8) 0.27959(4) 0.01890(11) Uani d . 1 . .
    H H1O2 1.589(2) 0.614(2) 0.2173(11) 0.052(4) Uiso d . 1 . .
    O O3 0.61756(7) 0.84310(8) -0.23045(3) 0.01749(10) Uani d . 1 . .
    C C1 1.39580(9) 0.65747(9) 0.32040(4) 0.01353(11) Uani d . 1 . .
    C C2 1.35615(10) 0.66707(10) 0.41620(4) 0.01724(12) Uani d . 1 . .
    H H2A 1.4636 0.6474 0.4490 0.021 Uiso calc R 1 . .
    C C3 1.15843(11) 0.70553(11) 0.46221(5) 0.02141(13) Uani d . 1 . .
    H H3A 1.1333 0.7123 0.5258 0.026 Uiso calc R 1 . .
    C C4 0.99566(11) 0.73437(12) 0.41364(5) 0.02221(14) Uani d . 1 . .
    H H4A 0.8626 0.7594 0.4448 0.027 Uiso calc R 1 . .
    C C5 1.03359(10) 0.72550(10) 0.31877(4) 0.01683(12) Uani d . 1 . .
    H H5A 0.9248 0.7447 0.2869 0.020 Uiso calc R 1 . .
    C C6 1.23305(9) 0.68816(9) 0.26988(4) 0.01237(10) Uani d . 1 . .
    C C7 1.27920(9) 0.67709(9) 0.16865(4) 0.01267(10) Uani d . 1 . .
    C C8 1.11547(9) 0.72198(9) 0.11403(4) 0.01350(11) Uani d . 1 . .
    H H8A 0.9811 0.7630 0.1425 0.016 Uiso calc R 1 . .
    C C9 1.16056(9) 0.70358(9) 0.02217(4) 0.01346(11) Uani d . 1 . .
    H H9A 1.2972 0.6595 -0.0024 0.016 Uiso calc R 1 . .
    C C10 1.01927(9) 0.74506(9) -0.04275(4) 0.01229(10) Uani d . 1 . .
    C C11 0.80665(9) 0.79158(9) -0.01582(4) 0.01357(11) Uani d . 1 . .
    H H11A 0.7517 0.7999 0.0461 0.016 Uiso calc R 1 . .
    C C12 0.67867(9) 0.82501(9) -0.08002(4) 0.01398(11) Uani d . 1 . .
    H H12A 0.5386 0.8566 -0.0611 0.017 Uiso calc R 1 . .
    C C13 0.75873(9) 0.81164(9) -0.17369(4) 0.01315(10) Uani d . 1 . .
    C C14 0.96900(9) 0.76806(10) -0.20234(4) 0.01477(11) Uani d . 1 . .
    H H14A 1.0233 0.7606 -0.2643 0.018 Uiso calc R 1 . .
    C C15 1.09656(9) 0.73581(9) -0.13654(4) 0.01429(11) Uani d . 1 . .
    H H15A 1.2367 0.7074 -0.1555 0.017 Uiso calc R 1 . .
    C C16 0.68663(9) 0.83005(9) -0.32736(4) 0.01484(11) Uani d . 1 . .
    H H16A 0.7685 0.6985 -0.3445 0.018 Uiso calc R 1 . .
    H H16B 0.7680 0.9278 -0.3465 0.018 Uiso calc R 1 . .
    C C17 0.49767(11) 0.87050(11) -0.37121(5) 0.01895(12) Uani d . 1 . .
    H H17A 0.5358 0.8690 -0.4366 0.028 Uiso calc R 1 . .
    H H17B 0.4155 0.9986 -0.3514 0.028 Uiso calc R 1 . .
    H H17C 0.4217 0.7696 -0.3536 0.028 Uiso calc R 1 . .
loop_
    _atom_site_aniso_label
    _atom_site_aniso_U_11
    _atom_site_aniso_U_22
    _atom_site_aniso_U_33
    _atom_site_aniso_U_12
    _atom_site_aniso_U_13
    _atom_site_aniso_U_23
    O1 0.01206(19) 0.0280(3) 0.0151(2) -0.00354(17) -0.00144(15) -0.00028(17)
    O2 0.01199(19) 0.0265(2) 0.0186(2) -0.00291(17) -0.00501(16) -0.00171(18)
    O3 0.01373(19) 0.0271(3) 0.01164(19) -0.00273(17) -0.00437(14) 0.00013(16)
    C1 0.0135(2) 0.0129(2) 0.0151(2) -0.00301(18) -0.00482(18) 0.00005(18)
    C2 0.0209(3) 0.0179(3) 0.0145(2) -0.0041(2) -0.0076(2) 0.00091(19)
    C3 0.0244(3) 0.0268(3) 0.0130(2) -0.0054(2) -0.0034(2) 0.0009(2)
    C4 0.0174(3) 0.0329(4) 0.0149(3) -0.0044(2) -0.0001(2) 0.0007(2)
    C5 0.0130(2) 0.0228(3) 0.0145(2) -0.0035(2) -0.00232(19) 0.0006(2)
    C6 0.0120(2) 0.0133(2) 0.0122(2) -0.00281(17) -0.00315(17) 0.00025(17)
    C7 0.0127(2) 0.0131(2) 0.0129(2) -0.00335(17) -0.00318(17) 0.00039(17)
    C8 0.0128(2) 0.0150(2) 0.0130(2) -0.00247(18) -0.00374(18) -0.00015(18)
    C9 0.0138(2) 0.0146(2) 0.0129(2) -0.00401(18) -0.00363(17) 0.00107(18)
    C10 0.0129(2) 0.0128(2) 0.0116(2) -0.00302(17) -0.00291(17) 0.00046(17)
    C11 0.0136(2) 0.0159(2) 0.0113(2) -0.00358(18) -0.00181(17) 0.00037(17)
    C12 0.0124(2) 0.0167(2) 0.0125(2) -0.00295(18) -0.00149(17) -0.00021(18)
    C13 0.0127(2) 0.0145(2) 0.0126(2) -0.00236(18) -0.00379(17) 0.00019(18)
    C14 0.0134(2) 0.0191(3) 0.0111(2) -0.00229(19) -0.00181(17) -0.00019(18)
    C15 0.0122(2) 0.0177(3) 0.0124(2) -0.00208(18) -0.00191(17) -0.00048(18)
    C16 0.0169(2) 0.0151(2) 0.0129(2) -0.00269(19) -0.00430(18) 0.00006(18)
    C17 0.0206(3) 0.0204(3) 0.0173(3) -0.0031(2) -0.0091(2) 0.0003(2)
_geom_special_details
;
 All esds (except the esd in the dihedral angle between two l.s. planes)
 are estimated using the full covariance matrix.  The cell esds are taken
 into account individually in the estimation of esds in distances, angles
 and torsion angles; correlations between esds in cell parameters are only
 used when they are defined by crystal symmetry.  An approximate (isotropic)
 treatment of cell esds is used for estimating esds involving l.s. planes.
;
loop_
    _geom_bond_atom_site_label_1
    _geom_bond_atom_site_label_2
    _geom_bond_site_symmetry_2
    _geom_bond_distance
    _geom_bond_publ_flag
    O1 C7 . 1.2491(7) ?
    O2 C1 . 1.3452(8) ?
    O2 H1O2 . 0.928(16) ?
    O3 C13 . 1.3621(7) ?
    O3 C16 . 1.4334(7) ?
    C1 C2 . 1.4006(9) ?
    C1 C6 . 1.4174(8) ?
    C2 C3 . 1.3803(10) ?
    C2 H2A . 0.93 ?
    C3 C4 . 1.3993(10) ?
    C3 H3A . 0.93 ?
    C4 C5 . 1.3868(9) ?
    C4 H4A . 0.93 ?
    C5 C6 . 1.4053(8) ?
    C5 H5A . 0.93 ?
    C6 C7 . 1.4808(8) ?
    C7 C8 . 1.4632(8) ?
    C8 C9 . 1.3475(8) ?
    C8 H8A . 0.93 ?
    C9 C10 . 1.4543(8) ?
    C9 H9A . 0.93 ?
    C10 C15 . 1.3998(8) ?
    C10 C11 . 1.4078(8) ?
    C11 C12 . 1.3791(8) ?
    C11 H11A . 0.93 ?
    C12 C13 . 1.4019(8) ?
    C12 H12A . 0.93 ?
    C13 C14 . 1.3960(8) ?
    C14 C15 . 1.3957(8) ?
    C14 H14A . 0.93 ?
    C15 H15A . 0.93 ?
    C16 C17 . 1.5102(9) ?
    C16 H16A . 0.97 ?
    C16 H16B . 0.97 ?
    C17 H17A . 0.96 ?
    C17 H17B . 0.96 ?
    C17 H17C . 0.96 ?
loop_
    _geom_angle_atom_site_label_1
    _geom_angle_atom_site_label_2
    _geom_angle_atom_site_label_3
    _geom_angle_site_symmetry_1
    _geom_angle_site_symmetry_3
    _geom_angle
    _geom_angle_publ_flag
    C1 O2 H1O2 . . 105.5(10) ?
    C13 O3 C16 . . 118.56(5) ?
    O2 C1 C2 . . 117.49(5) ?
    O2 C1 C6 . . 122.28(5) ?
    C2 C1 C6 . . 120.23(6) ?
    C3 C2 C1 . . 120.32(6) ?
    C3 C2 H2A . . 119.8 ?
    C1 C2 H2A . . 119.8 ?
    C2 C3 C4 . . 120.34(6) ?
    C2 C3 H3A . . 119.8 ?
    C4 C3 H3A . . 119.8 ?
    C5 C4 C3 . . 119.71(6) ?
    C5 C4 H4A . . 120.1 ?
    C3 C4 H4A . . 120.1 ?
    C4 C5 C6 . . 121.34(6) ?
    C4 C5 H5A . . 119.3 ?
    C6 C5 H5A . . 119.3 ?
    C5 C6 C1 . . 118.06(5) ?
    C5 C6 C7 . . 122.80(5) ?
    C1 C6 C7 . . 119.14(5) ?
    O1 C7 C8 . . 120.46(5) ?
    O1 C7 C6 . . 118.86(5) ?
    C8 C7 C6 . . 120.67(5) ?
    C9 C8 C7 . . 119.61(5) ?
    C9 C8 H8A . . 120.2 ?
    C7 C8 H8A . . 120.2 ?
    C8 C9 C10 . . 127.21(5) ?
    C8 C9 H9A . . 116.4 ?
    C10 C9 H9A . . 116.4 ?
    C15 C10 C11 . . 117.98(5) ?
    C15 C10 C9 . . 118.97(5) ?
    C11 C10 C9 . . 123.04(5) ?
    C12 C11 C10 . . 120.91(5) ?
    C12 C11 H11A . . 119.5 ?
    C10 C11 H11A . . 119.5 ?
    C11 C12 C13 . . 120.33(5) ?
    C11 C12 H12A . . 119.8 ?
    C13 C12 H12A . . 119.8 ?
    O3 C13 C14 . . 125.05(5) ?
    O3 C13 C12 . . 114.98(5) ?
    C14 C13 C12 . . 119.97(5) ?
    C15 C14 C13 . . 119.03(5) ?
    C15 C14 H14A . . 120.5 ?
    C13 C14 H14A . . 120.5 ?
    C14 C15 C10 . . 121.76(5) ?
    C14 C15 H15A . . 119.1 ?
    C10 C15 H15A . . 119.1 ?
    O3 C16 C17 . . 106.17(5) ?
    O3 C16 H16A . . 110.5 ?
    C17 C16 H16A . . 110.5 ?
    O3 C16 H16B . . 110.5 ?
    C17 C16 H16B . . 110.5 ?
    H16A C16 H16B . . 108.7 ?
    C16 C17 H17A . . 109.5 ?
    C16 C17 H17B . . 109.5 ?
    H17A C17 H17B . . 109.5 ?
    C16 C17 H17C . . 109.5 ?
    H17A C17 H17C . . 109.5 ?
    H17B C17 H17C . . 109.5 ?
loop_
    _geom_torsion_atom_site_label_1
    _geom_torsion_atom_site_label_2
    _geom_torsion_atom_site_label_3
    _geom_torsion_atom_site_label_4
    _geom_torsion_site_symmetry_1
    _geom_torsion_site_symmetry_2
    _geom_torsion_site_symmetry_3
    _geom_torsion_site_symmetry_4
    _geom_torsion
    _geom_torsion_publ_flag
    O2 C1 C2 C3 . . . . -179.69(6) ?
    C6 C1 C2 C3 . . . . 0.31(10) ?
    C1 C2 C3 C4 . . . . 0.31(11) ?
    C2 C3 C4 C5 . . . . -0.43(12) ?
    C3 C4 C5 C6 . . . . -0.06(11) ?
    C4 C5 C6 C1 . . . . 0.65(10) ?
    C4 C5 C6 C7 . . . . 179.82(6) ?
    O2 C1 C6 C5 . . . . 179.22(6) ?
    C2 C1 C6 C5 . . . . -0.78(9) ?
    O2 C1 C6 C7 . . . . 0.03(9) ?
    C2 C1 C6 C7 . . . . -179.97(5) ?
    C5 C6 C7 O1 . . . . -175.37(6) ?
    C1 C6 C7 O1 . . . . 3.79(9) ?
    C5 C6 C7 C8 . . . . 5.26(9) ?
    C1 C6 C7 C8 . . . . -175.59(5) ?
    O1 C7 C8 C9 . . . . 3.15(9) ?
    C6 C7 C8 C9 . . . . -177.48(5) ?
    C7 C8 C9 C10 . . . . -178.73(5) ?
    C8 C9 C10 C15 . . . . 173.80(6) ?
    C8 C9 C10 C11 . . . . -7.18(10) ?
    C15 C10 C11 C12 . . . . 0.63(9) ?
    C9 C10 C11 C12 . . . . -178.39(5) ?
    C10 C11 C12 C13 . . . . 0.49(9) ?
    C16 O3 C13 C14 . . . . 0.40(9) ?
    C16 O3 C13 C12 . . . . -179.35(5) ?
    C11 C12 C13 O3 . . . . 178.52(5) ?
    C11 C12 C13 C14 . . . . -1.24(9) ?
    O3 C13 C14 C15 . . . . -178.90(6) ?
    C12 C13 C14 C15 . . . . 0.83(9) ?
    C13 C14 C15 C10 . . . . 0.32(10) ?
    C11 C10 C15 C14 . . . . -1.04(9) ?
    C9 C10 C15 C14 . . . . 178.03(6) ?
    C13 O3 C16 C17 . . . . 179.71(5) ?
loop_
    _geom_hbond_atom_site_label_D
    _geom_hbond_atom_site_label_H
    _geom_hbond_atom_site_label_A
    _geom_hbond_site_symmetry_A
    _geom_hbond_distance_DH
    _geom_hbond_distance_HA
    _geom_hbond_distance_DA
    _geom_hbond_angle_DHA
    _geom_hbond_publ_flag
    O2 H1O2 O1 1_555 0.93(2) 1.66(2) 2.5113(7) 151.0(10)
                                                      y
    C16 H16A Cg1 2_765 0.97 2.70 3.5762(7) 151 y
    C16 H16B Cg1 2_775 0.97 2.66 3.5339(7) 151 y
