# Supplementary material for: (E)-3-(4-Eth­oxy­phen­yl)-1-(2-hy­droxy­phen­yl)prop-2-en-1-one
Source: Acta Crystallogr Sect E Struct Rep Online. 2010 Aug 18;66(Pt 9):o2346–7. doi: 10.1107/S1600536810032514 (PMC3007889; doi:10.1107/S1600536810032514)
Supplement: Supplementary file 2 [file e-66-o2346-Isup2.hkl]

# 
# h,k,l, Fc-squared, Fo-squared, sigma(Fo-squared) and status flag 
# 
data_I
_shelx_title ' jh17a_0m in P-1  (100K)' 
_shelx_refln_list_code          4 
_shelx_F_calc_maximum      119.99 
_exptl_crystal_F_000       284.00 
_reflns_d_resolution_high  0.6196 
 
loop_ 
 _symmetry_equiv_pos_as_xyz 
 'x, y, z' 
 '-x, -y, -z' 
 
_cell_length_a     6.8305 
_cell_length_b     6.8790 
_cell_length_c    14.8188 
_cell_angle_alpha  88.533 
_cell_angle_beta   80.380 
_cell_angle_gamma  77.469 
 
_shelx_F_squared_multiplier     1.000 
 
loop_ 
 _refln_index_h 
 _refln_index_k 
 _refln_index_l 
 _refln_F_squared_calc 
 _refln_F_squared_meas 
 _refln_F_squared_sigma 
 _refln_observed_status 
   1   0   0        0.28        0.30      0.03 o 
   2   0   0      228.56      245.61      1.87 o 
   3   0   0      130.31      145.51      1.19 o 
   4   0   0       11.64       12.55      0.18 o 
   5   0   0      152.28      134.67      0.92 o 
   6   0   0       20.44       17.74      0.36 o 
   7   0   0       18.26       17.51      0.42 o 
   8   0   0       48.75       52.55      0.94 o 
   9   0   0        0.05        0.27      0.25 o 
  10   0   0       16.89       16.68      1.46 o 
 -10   1   0       14.75       15.06      1.18 o 
  -9   1   0       44.00       48.18      1.35 o 
  -8   1   0        0.14        0.12      0.23 o 
  -7   1   0       11.38       10.62      0.35 o 
  -6   1   0      192.46      168.77      1.39 o 
  -5   1   0       40.70       43.95      0.50 o 
  -4   1   0       34.29       29.88      0.31 o 
  -3   1   0       77.20       98.66      0.73 o 
  -2   1   0     1375.32     1410.60     11.02 o 
  -1   1   0       84.97       88.01      0.74 o 
   0   1   0      308.12      319.30      5.19 o 
   1   1   0      242.96      266.81      3.59 o 
   2   1   0      702.26      731.63      9.42 o 
   3   1   0      361.25      415.62      4.52 o 
   4   1   0        8.29       15.60      0.25 o 
   5   1   0       14.13       14.51      0.26 o 
   6   1   0       15.12        9.89      0.29 o 
   7   1   0       45.13       41.14      0.60 o 
   8   1   0        0.01        0.15      0.14 o 
   9   1   0       61.10       67.98      1.21 o 
  10   1   0        1.93        2.15      0.41 o 
 -10   2   0        9.34        9.88      0.69 o 
  -9   2   0        3.85        4.42      0.47 o 
  -8   2   0       44.63       44.47      0.98 o 
  -7   2   0        0.01        0.11      0.12 o 
  -6   2   0       40.69       38.69      0.65 o 
  -5   2   0       46.87       43.77      0.50 o 
  -4   2   0        8.69        6.71      0.15 o 
  -3   2   0      109.01      119.45      0.78 o 
  -2   2   0      143.55      152.87      1.21 o 
  -1   2   0      239.53      252.34      1.75 o 
   0   2   0    14396.73     9979.53    161.68 o 
   1   2   0    12045.47     8409.63    134.40 o 
   2   2   0      105.69      110.84      1.50 o 
   3   2   0      123.58      136.46      1.35 o 
   4   2   0       58.37       68.61      0.67 o 
   5   2   0       49.10       41.88      0.56 o 
   6   2   0       37.21       33.75      0.71 o 
   7   2   0       70.74       67.20      0.92 o 
   8   2   0        5.56        6.96      0.81 o 
   9   2   0       63.32       61.69      1.76 o 
  10   2   0        0.03        0.37      0.33 o 
  -9   3   0        2.28        2.18      0.39 o 
  -8   3   0       44.65       50.26      0.92 o 
  -7   3   0        0.55        0.51      0.15 o 
  -6   3   0       38.62       35.50      0.63 o 
  -5   3   0        1.14        1.72      0.15 o 
  -4   3   0        7.21        7.15      0.19 o 
  -3   3   0       17.53       22.22      0.26 o 
  -2   3   0      178.70      199.88      1.22 o 
  -1   3   0      265.02      293.75      2.34 o 
   0   3   0      399.15      467.51      4.30 o 
   1   3   0       87.27       93.97      2.19 o 
   2   3   0        8.56       14.30      0.44 o 
   3   3   0      564.81      615.56      7.59 o 
   4   3   0       51.55       61.79      0.82 o 
   5   3   0       93.87       89.77      1.40 o 
   6   3   0       34.10       35.22      0.71 o 
   7   3   0      216.13      201.08      2.53 o 
   8   3   0        2.47        2.49      0.31 o 
   9   3   0        2.40        2.78      0.37 o 
  10   3   0       29.21       30.56      0.91 o 
  -9   4   0        6.82        5.74      1.23 o 
  -8   4   0        0.86        1.38      0.30 o 
  -7   4   0       10.40       11.88      0.45 o 
  -6   4   0        2.53        2.45      0.24 o 
  -5   4   0       18.17       16.97      0.35 o 
  -4   4   0       18.53       18.03      0.33 o 
  -3   4   0        7.53        7.10      0.20 o 
  -2   4   0       33.02       36.21      0.46 o 
  -1   4   0       48.16       43.49      0.56 o 
   0   4   0        1.79        0.71      0.10 o 
   1   4   0    10195.87     9215.48    136.37 o 
   3   4   0       27.97       28.27      0.52 o 
   4   4   0       62.53       70.42      0.98 o 
   5   4   0        0.64        0.50      0.16 o 
   6   4   0       81.00       75.47      1.42 o 
   7   4   0       24.75       22.33      0.60 o 
   8   4   0       18.84       17.81      0.69 o 
   9   4   0       61.61       60.39      1.42 o 
  10   4   0        1.40        0.54      0.30 o 
  -8   5   0       29.18       30.40      1.04 o 
  -7   5   0        0.08        0.03      0.31 o 
  -6   5   0        2.16        2.28      0.39 o 
  -5   5   0       43.36       39.80      0.81 o 
  -4   5   0       18.66       17.97      0.53 o 
  -3   5   0        0.09        0.11      0.10 o 
  -2   5   0       10.10       12.92      0.35 o 
  -1   5   0      264.89      283.28      2.78 o 
   0   5   0       22.76       30.42      0.54 o 
   1   5   0       76.67       90.05      1.21 o 
   2   5   0        9.67       12.87      0.28 o 
   3   5   0      147.60      163.96      2.09 o 
   4   5   0       68.10       78.03      1.35 o 
   5   5   0        0.03        0.32      0.20 o 
   6   5   0       12.57       11.61      0.52 o 
   7   5   0       16.78       16.82      0.60 o 
   8   5   0       39.77       37.93      1.17 o 
   9   5   0        0.01       -0.06      0.27 o 
  10   5   0       41.24       42.29      1.44 o 
  -7   6   0        8.26        8.99      0.77 o 
  -6   6   0        1.03        0.85      0.80 o 
  -5   6   0        4.31        4.14      0.95 o 
  -4   6   0       16.14       16.72      0.55 o 
  -3   6   0        1.46        1.65      0.23 o 
  -2   6   0       32.15       31.92      0.74 o 
  -1   6   0       16.26       15.81      0.89 o 
   0   6   0       92.24      101.07      1.62 o 
   1   6   0     1489.29     1584.69     15.93 o 
   2   6   0      983.91     1068.11     14.46 o 
   3   6   0       19.68       20.74      0.53 o 
   4   6   0       18.19       20.54      1.47 o 
   5   6   0        4.69        4.59      0.32 o 
   6   6   0       27.12       25.01      0.77 o 
   7   6   0       13.87       14.11      0.64 o 
   8   6   0       30.86       27.47      1.03 o 
   9   6   0       13.26       11.95      0.71 o 
  10   6   0       32.26       31.85      1.65 o 
  -6   7   0        0.78        0.32      0.48 o 
  -5   7   0       17.99       18.91      0.95 o 
  -4   7   0        6.76        6.60      0.49 o 
  -3   7   0        1.08        0.65      0.22 o 
  -2   7   0        9.84        9.28      0.66 o 
  -1   7   0       48.08       47.94      1.34 o 
   0   7   0       29.48       31.31      0.99 o 
   1   7   0       59.91       64.27      2.40 o 
   2   7   0        0.73        0.82      0.21 o 
   3   7   0        7.02        7.20      0.38 o 
   4   7   0       69.88       73.01      1.43 o 
   5   7   0       37.69       37.44      1.42 o 
   6   7   0       56.90       58.74      1.34 o 
   7   7   0        5.81        6.63      0.48 o 
   8   7   0       91.50       88.48      2.54 o 
   9   7   0        0.26        0.02      0.27 o 
  -5   8   0        0.21       -0.17      0.48 o 
  -4   8   0        3.98        4.09      0.46 o 
  -3   8   0        0.06        0.19      0.33 o 
  -2   8   0        4.31        3.69      0.55 o 
  -1   8   0        6.05        5.30      0.56 o 
   0   8   0        2.42        2.88      1.15 o 
   1   8   0        0.10        0.27      0.31 o 
   2   8   0     1375.96     1311.13     18.03 o 
   3   8   0        1.31        1.28      0.26 o 
   4   8   0        0.69        0.40      0.24 o 
   5   8   0        9.86       10.27      0.52 o 
   6   8   0        0.46        0.05      0.21 o 
   7   8   0       25.25       24.11      0.89 o 
   8   8   0        6.84        6.64      0.54 o 
   9   8   0        7.71        5.67      0.55 o 
  -4   9   0        3.04        3.63      0.55 o 
  -3   9   0        3.68        4.92      0.69 o 
  -2   9   0        0.33        0.76      0.45 o 
  -1   9   0        8.34        7.30      1.14 o 
   0   9   0       25.43       28.11      1.14 o 
   1   9   0       13.46       12.07      0.97 o 
   2   9   0        9.47        9.89      0.64 o 
   3   9   0        0.53        0.03      0.23 o 
   4   9   0       26.17       25.43      0.92 o 
   5   9   0       32.53       29.94      0.97 o 
   6   9   0        1.11        1.36      0.31 o 
   7   9   0        4.29        4.21      0.46 o 
   8   9   0        8.00        8.46      0.62 o 
  -2  10   0        2.64        3.41      0.64 o 
  -1  10   0        9.66        9.34      0.84 o 
   0  10   0        0.54        0.38      0.41 o 
   1  10   0       42.19       42.96      1.53 o 
   2  10   0      298.00      268.60      4.70 o 
   3  10   0      176.00      161.05      3.14 o 
   4  10   0        7.67        7.58      0.59 o 
   5  10   0        0.89        0.67      0.38 o 
   6  10   0        0.18       -0.05      0.26 o 
   1  11   0        3.27        3.12      0.58 o 
   2  11   0       12.76       10.40      0.94 o 
   3  11   0        0.00        0.04      0.35 o 
  -3 -11   1        0.78        0.66      0.39 o 
  -2 -11   1        5.65        6.46      0.69 o 
  -1 -11   1        6.14        5.53      0.91 o 
  -6 -10   1        1.16        0.76      0.44 o 
  -5 -10   1       33.95       30.82      1.12 o 
  -4 -10   1        0.28        0.06      0.28 o 
  -3 -10   1      163.00      156.88      3.14 o 
  -2 -10   1       68.30       66.82      1.84 o 
  -1 -10   1        0.01        0.07      0.36 o 
   0 -10   1        0.00       -0.27      0.44 o 
   1 -10   1        0.94        1.31      0.51 o 
   2 -10   1        1.49       -0.15      0.44 o 
  -8  -9   1        0.42        0.39      0.30 o 
  -7  -9   1        1.12        1.61      0.37 o 
  -6  -9   1       17.58       16.75      0.78 o 
  -5  -9   1       31.74       33.86      1.08 o 
  -4  -9   1       15.07       13.63      0.68 o 
  -3  -9   1        0.58        0.52      0.27 o 
  -2  -9   1        1.43        1.55      0.55 o 
  -1  -9   1       46.59       43.00      1.37 o 
   0  -9   1        1.76        1.06      0.40 o 
   1  -9   1        3.56        2.52      0.84 o 
   2  -9   1        0.70        0.84      0.44 o 
   3  -9   1        1.12        0.94      0.39 o 
   4  -9   1       29.59       34.31      1.20 o 
  -8  -8   1        0.14        0.22      0.27 o 
  -7  -8   1        4.20        4.22      0.44 o 
  -6  -8   1        0.35        0.43      0.24 o 
  -5  -8   1       24.00       25.64      0.86 o 
  -4  -8   1       62.88       61.61      1.42 o 
  -3  -8   1      138.76      141.49      2.56 o 
  -2  -8   1       25.83       27.83      1.47 o 
  -1  -8   1      129.73      126.27      2.49 o 
   0  -8   1        5.95        5.70      0.52 o 
   1  -8   1        0.76        1.08      0.38 o 
   2  -8   1       11.85       12.65      0.84 o 
   3  -8   1        3.14        3.16      0.44 o 
   4  -8   1        7.17        7.69      0.57 o 
   5  -8   1        4.49        3.33      0.69 o 
  -9  -7   1        0.10        0.31      0.29 o 
  -8  -7   1       18.45       16.02      0.79 o 
  -7  -7   1        3.21        3.14      0.39 o 
  -6  -7   1       14.03       13.85      0.62 o 
  -5  -7   1       12.26       13.06      1.05 o 
  -4  -7   1      108.36      115.10      2.08 o 
  -3  -7   1        0.15       -0.03      0.16 o 
  -2  -7   1        1.12        1.24      0.24 o 
  -1  -7   1       36.54       40.18      1.08 o 
   0  -7   1        2.69        2.90      0.37 o 
   1  -7   1        0.01       -0.02      0.22 o 
   2  -7   1        5.37        5.93      0.42 o 
   3  -7   1       42.78       43.44      0.88 o 
   4  -7   1       76.83       77.14      1.50 o 
   5  -7   1        1.21        1.00      0.54 o 
   6  -7   1        0.02       -0.30      0.44 o 
 -10  -6   1       40.78       41.57      2.69 o 
  -9  -6   1        3.78        3.72      0.67 o 
  -8  -6   1        5.43        4.76      0.47 o 
  -7  -6   1        2.88        3.10      0.36 o 
  -6  -6   1        0.00        0.02      0.16 o 
  -5  -6   1        0.83        0.94      0.20 o 
  -4  -6   1      111.78      122.99      3.95 o 
  -3  -6   1       22.84       20.75      0.59 o 
  -2  -6   1      848.67      931.84     12.08 o 
  -1  -6   1      434.88      447.07      7.85 o 
   0  -6   1        3.71        3.39      0.43 o 
   1  -6   1        5.86        6.71      0.36 o 
   2  -6   1       13.62       14.41      0.48 o 
   3  -6   1        1.47        1.90      0.23 o 
   4  -6   1       61.21       63.85      1.09 o 
   5  -6   1        3.40        3.83      0.46 o 
   6  -6   1        3.38        3.98      0.61 o 
   7  -6   1       29.27       32.02      1.74 o 
 -10  -5   1        1.27        1.25      0.40 o 
  -9  -5   1        5.63        4.80      0.51 o 
  -8  -5   1       57.05       52.12      1.45 o 
  -7  -5   1        1.78        1.73      0.51 o 
  -6  -5   1        1.16        1.50      0.25 o 
  -5  -5   1       12.42       11.67      0.58 o 
  -4  -5   1      201.16      224.15      4.45 o 
  -3  -5   1        0.00        0.28      0.08 o 
  -2  -5   1       10.12        9.88      0.32 o 
  -1  -5   1       17.96       21.43      0.41 o 
   0  -5   1      139.54      161.74      1.75 o 
   1  -5   1       17.04       16.87      0.47 o 
   2  -5   1        3.34        3.29      0.22 o 
   3  -5   1       14.47       13.68      0.39 o 
   4  -5   1        2.05        2.30      0.37 o 
   5  -5   1       92.40       89.28      1.48 o 
   6  -5   1        7.40        7.70      0.56 o 
   7  -5   1        8.10        8.61      0.69 o 
   8  -5   1        7.21        6.84      0.59 o 
 -10  -4   1       81.73       85.57      1.89 o 
  -9  -4   1        1.86        2.49      0.37 o 
  -8  -4   1       13.08       11.29      0.57 o 
  -7  -4   1        0.08        0.15      0.19 o 
  -6  -4   1        3.97        2.80      0.26 o 
  -5  -4   1        3.69        3.71      0.33 o 
  -4  -4   1       61.75       69.16      1.46 o 
  -3  -4   1      316.02      351.21      3.33 o 
  -2  -4   1      625.03      755.71      7.66 o 
  -1  -4   1      167.53      212.52     12.66 o 
   0  -4   1      614.87      675.57      5.09 o 
   1  -4   1       17.13       18.29      0.33 o 
   2  -4   1       19.55       23.13      0.36 o 
   3  -4   1       20.76       21.34      0.31 o 
   4  -4   1       22.54       24.43      0.37 o 
   5  -4   1       35.32       35.76      0.56 o 
   6  -4   1        0.02        0.13      0.13 o 
   7  -4   1       20.10       20.73      0.58 o 
   8  -4   1       27.30       31.52      0.85 o 
   9  -4   1        0.07        0.19      0.40 o 
 -10  -3   1       17.25       18.70      0.71 o 
  -9  -3   1        0.75        1.47      0.33 o 
  -8  -3   1        3.56        2.82      0.33 o 
  -7  -3   1       58.41       55.01      1.03 o 
  -6  -3   1       11.22       11.15      0.40 o 
  -5  -3   1       37.22       33.77      0.74 o 
  -4  -3   1       10.14       14.76      0.34 o 
  -3  -3   1      437.65      490.36      4.54 o 
  -2  -3   1       47.71       46.69      0.79 o 
  -1  -3   1       59.45       72.54      1.44 o 
   0  -3   1      270.16      297.35      3.10 o 
   1  -3   1       50.29       41.87      0.54 o 
   2  -3   1        0.03        0.10      0.04 o 
   3  -3   1        3.61        4.99      0.16 o 
   4  -3   1      248.20      239.53      1.72 o 
   5  -3   1      315.88      300.78      2.74 o 
   6  -3   1       18.36       19.14      0.47 o 
   7  -3   1        1.51        2.11      0.39 o 
   8  -3   1       14.82       14.71      0.59 o 
   9  -3   1       16.12       15.24      0.76 o 
 -10  -2   1        8.63        9.74      0.57 o 
  -9  -2   1       70.31       76.06      1.29 o 
  -8  -2   1        4.75        6.38      0.35 o 
  -7  -2   1       10.19        9.25      0.33 o 
  -6  -2   1        5.32        2.13      0.17 o 
  -5  -2   1        0.28       -0.03      0.08 o 
  -4  -2   1        0.18        0.20      0.08 o 
  -3  -2   1      285.45      329.30      3.89 o 
  -2  -2   1      316.42      306.65      4.28 o 
  -1  -2   1     8994.60     7501.69    118.65 o 
   0  -2   1     3983.31     3553.00     60.18 o 
   1  -2   1       69.04       69.64      0.62 o 
   2  -2   1       15.36       16.98      0.23 o 
   3  -2   1       80.57       80.36      0.57 o 
   4  -2   1       11.01       12.78      0.20 o 
   5  -2   1      272.24      268.93      1.93 o 
   6  -2   1        4.77        5.78      0.36 o 
   7  -2   1       14.12       15.05      0.40 o 
   8  -2   1       56.64       59.73      1.45 o 
   9  -2   1        0.01        0.36      0.26 o 
  10  -2   1        8.21        6.45      0.59 o 
 -10  -1   1        8.59        8.82      0.66 o 
  -9  -1   1        0.79        1.45      0.30 o 
  -8  -1   1        4.66        3.61      0.36 o 
  -7  -1   1      147.22      132.37      1.39 o 
  -6  -1   1        8.13        7.34      0.28 o 
  -5  -1   1        2.96        1.24      0.09 o 
  -4  -1   1        0.54        1.02      0.12 o 
  -3  -1   1      825.84      926.10      7.15 o 
  -2  -1   1      130.28      128.57      2.95 o 
  -1  -1   1       13.32       14.05      0.20 o 
   0  -1   1       97.68      106.11      0.78 o 
   1  -1   1      126.06      149.07      1.55 o 
   2  -1   1      279.31      289.55      4.68 o 
   3  -1   1        4.81        3.81      0.11 o 
   4  -1   1       91.15       72.37      0.57 o 
   5  -1   1        1.33        2.02      0.13 o 
   6  -1   1      112.62      104.21      0.91 o 
   7  -1   1        8.35        8.45      0.29 o 
   8  -1   1       19.10       21.37      0.82 o 
   9  -1   1        8.34        8.38      0.60 o 
  10  -1   1        0.06       -0.36      0.24 o 
 -10   0   1        2.15        1.51      0.37 o 
  -9   0   1      137.20      142.94      2.62 o 
  -8   0   1        7.71        7.76      0.44 o 
  -7   0   1       24.39       21.64      0.50 o 
  -6   0   1        2.39        0.64      0.10 o 
  -5   0   1        0.00        1.43      0.09 o 
  -4   0   1       87.48       93.42      0.68 o 
  -3   0   1      249.79      292.63      1.97 o 
  -2   0   1      837.10      800.25      6.47 o 
  -1   0   1     6643.20     4422.13     54.16 o 
   1   0   1     1725.23     1504.23     19.71 o 
   2   0   1        9.49       10.02      0.17 o 
   3   0   1        0.07       -0.11      0.05 o 
   4   0   1        5.44        4.08      0.11 o 
   5   0   1       94.06       90.91      0.79 o 
   6   0   1       37.96       35.56      0.60 o 
   7   0   1        1.32        1.09      0.15 o 
   8   0   1       21.73       24.26      0.54 o 
   9   0   1       24.88       27.09      0.80 o 
  10   0   1        1.19        1.19      0.36 o 
 -10   1   1        0.90        1.02      0.34 o 
  -9   1   1       13.77       15.09      0.76 o 
  -8   1   1        3.87        5.95      0.89 o 
  -7   1   1       19.95       16.36      0.48 o 
  -6   1   1       71.37       64.26      0.77 o 
  -5   1   1       16.04       20.42      0.29 o 
  -4   1   1       59.89       54.92      0.49 o 
  -3   1   1        4.49        8.29      0.15 o 
  -2   1   1      527.13      601.50      4.34 o 
  -1   1   1      304.81      312.02      2.07 o 
   0   1   1      130.92      142.61      3.29 o 
   1   1   1      150.41      158.53      1.81 o 
   2   1   1      442.71      428.56      7.40 o 
   3   1   1       55.35       68.51      0.70 o 
   4   1   1       19.67       26.46      0.37 o 
   5   1   1      490.14      467.11      5.22 o 
   6   1   1      421.22      398.01      4.56 o 
   7   1   1       33.67       34.02      0.67 o 
   8   1   1        0.00        0.21      0.14 o 
   9   1   1       15.24       16.63      0.52 o 
  10   1   1        8.37        9.47      0.59 o 
  -9   2   1       12.53       12.32      0.70 o 
  -8   2   1       54.60       58.88      1.18 o 
  -7   2   1        1.52        2.47      0.21 o 
  -6   2   1       14.53       12.80      0.37 o 
  -5   2   1        3.07        0.86      0.10 o 
  -4   2   1       21.87       17.93      0.23 o 
  -3   2   1        1.56        1.39      0.08 o 
  -2   2   1      153.57      177.40      1.08 o 
  -1   2   1       93.66       82.38      1.11 o 
   0   2   1    11223.07     7948.14    183.43 o 
   1   2   1     2377.88     2262.24     48.81 o 
   2   2   1       70.39       68.25      1.24 o 
   3   2   1        6.76        5.71      0.16 o 
   4   2   1       71.14       71.23      0.76 o 
   5   2   1       41.31       41.76      0.51 o 
   6   2   1      276.70      273.97      3.15 o 
   7   2   1        6.36        7.15      0.39 o 
   8   2   1        7.10        7.79      0.40 o 
   9   2   1       43.73       46.75      1.05 o 
  10   2   1        0.23        0.10      0.36 o 
  -9   3   1        8.39        8.57      0.61 o 
  -8   3   1        4.46        4.62      0.33 o 
  -7   3   1        0.27        0.32      0.15 o 
  -6   3   1      100.83       93.36      1.11 o 
  -5   3   1       20.07       20.39      0.38 o 
  -4   3   1       14.95       13.12      0.25 o 
  -3   3   1       27.85       30.63      0.30 o 
  -2   3   1      667.89      734.27      4.30 o 
  -1   3   1      178.10      176.04      1.49 o 
   0   3   1        5.26        8.00      0.47 o 
   1   3   1       35.20       39.20      0.75 o 
   2   3   1       17.28       13.94      0.33 o 
   3   3   1       91.58       96.68      1.43 o 
   4   3   1        3.35        4.84      0.21 o 
   5   3   1      109.11      100.62      1.51 o 
   6   3   1        0.06       -0.02      0.13 o 
   7   3   1       76.40       72.62      1.21 o 
   8   3   1        8.24        8.68      0.50 o 
   9   3   1       29.80       30.58      0.97 o 
  10   3   1        3.31        3.08      0.43 o 
  -8   4   1       92.98       99.72      1.67 o 
  -7   4   1        3.29        3.40      0.35 o 
  -6   4   1       16.38       15.04      0.49 o 
  -5   4   1        5.11        4.54      0.26 o 
  -4   4   1        0.03        0.09      0.09 o 
  -3   4   1      105.16      103.87      1.09 o 
  -2   4   1       35.95       43.05      0.51 o 
  -1   4   1      175.26      192.58      1.56 o 
   0   4   1     1811.03     1993.47     14.92 o 
   1   4   1      281.00      322.85      3.54 o 
   2   4   1      104.87      130.14      3.69 o 
   3   4   1       21.11       21.21      0.36 o 
   4   4   1        3.44        4.35      0.18 o 
   5   4   1        5.94        5.20      0.36 o 
   6   4   1       50.60       53.49      1.25 o 
   7   4   1        9.85        9.73      0.40 o 
   8   4   1        0.17        0.14      0.18 o 
   9   4   1       12.49       13.39      1.12 o 
  10   4   1        3.00        3.46      0.44 o 
  -8   5   1        4.49        5.20      0.54 o 
  -7   5   1        2.25        2.43      0.64 o 
  -6   5   1       24.53       20.91      0.93 o 
  -5   5   1       16.19       15.98      0.53 o 
  -4   5   1       15.07       15.01      0.45 o 
  -3   5   1       20.86       18.70      0.42 o 
  -2   5   1        6.52        7.26      0.29 o 
  -1   5   1       82.56       94.75      1.07 o 
   0   5   1       29.60       28.07      0.50 o 
   1   5   1       45.55       51.78      0.93 o 
   2   5   1        6.92        7.36      0.30 o 
   3   5   1       81.15       84.38      1.24 o 
   4   5   1       43.22       48.81      1.17 o 
   5   5   1        7.17        7.12      0.33 o 
   6   5   1      252.11      256.11      3.31 o 
   7   5   1      221.19      219.33      3.06 o 
   8   5   1        8.79        8.48      0.74 o 
   9   5   1        7.04        7.40      1.56 o 
  10   5   1        7.20        6.50      0.62 o 
  -7   6   1       18.02       16.77      2.35 o 
  -6   6   1        0.09        0.59      0.45 o 
  -5   6   1       12.50       13.70      0.72 o 
  -4   6   1        0.14       -0.20      0.19 o 
  -3   6   1       38.92       37.06      0.69 o 
  -2   6   1        2.03        2.11      0.27 o 
  -1   6   1       28.06       31.30      1.38 o 
   0   6   1       16.81       22.20      0.63 o 
   1   6   1     1391.90     1496.62     17.88 o 
   2   6   1       84.12       84.31      1.82 o 
   3   6   1        5.21        5.03      0.40 o 
   4   6   1       10.41        8.76      0.69 o 
   5   6   1        5.03        6.01      0.31 o 
   6   6   1        9.90        8.99      0.45 o 
   7   6   1       70.27       71.36      1.56 o 
   8   6   1        7.20        7.08      0.51 o 
   9   6   1        0.05        0.29      0.28 o 
  10   6   1       10.27        9.34      0.69 o 
  -6   7   1        1.09       -0.11      0.71 o 
  -5   7   1       21.19       21.01      2.13 o 
  -4   7   1       11.20       10.81      0.58 o 
  -3   7   1       11.66       11.93      0.52 o 
  -2   7   1        2.13        2.34      0.36 o 
  -1   7   1      100.33      106.28      1.88 o 
   0   7   1        6.08        5.79      0.39 o 
   1   7   1        4.41        4.09      0.35 o 
   2   7   1        0.14        0.20      0.18 o 
   3   7   1       13.36       13.10      0.44 o 
   4   7   1       46.16       47.77      1.29 o 
   5   7   1        0.01       -0.15      0.13 o 
   6   7   1       49.35       49.57      1.15 o 
   7   7   1        0.82        1.40      0.39 o 
   8   7   1       37.45       37.01      1.15 o 
   9   7   1        6.30        6.35      0.55 o 
  -5   8   1        4.32        4.98      0.75 o 
  -4   8   1        4.50        5.15      0.69 o 
  -3   8   1        0.53        0.74      0.42 o 
  -2   8   1       46.81       46.13      1.51 o 
  -1   8   1        9.81        9.27      0.70 o 
   0   8   1       17.24       16.81      0.80 o 
   1   8   1      574.77      568.19      8.34 o 
   2   8   1       64.60       66.03      1.46 o 
   3   8   1        4.26        4.16      0.35 o 
   4   8   1        4.22        5.01      0.60 o 
   5   8   1        0.90        0.91      0.21 o 
   6   8   1        7.00        6.36      0.43 o 
   7   8   1       16.25       15.88      1.29 o 
   8   8   1        0.14        0.14      0.25 o 
   9   8   1        4.48        3.81      0.47 o 
  -4   9   1        1.31        1.59      1.17 o 
  -3   9   1        2.11        2.45      0.56 o 
  -2   9   1        8.98        7.60      0.73 o 
  -1   9   1        3.39        3.94      0.61 o 
   0   9   1       20.53       21.20      1.15 o 
   1   9   1        2.62        2.52      0.87 o 
   2   9   1        1.64        2.05      0.36 o 
   3   9   1        0.00        0.27      0.22 o 
   4   9   1       22.85       22.10      0.78 o 
   5   9   1       16.60       15.85      0.67 o 
   6   9   1        2.13        2.00      0.33 o 
   7   9   1       57.17       61.78      1.54 o 
   8   9   1       69.16       70.90      1.74 o 
  -2  10   1       20.11       18.90      1.15 o 
  -1  10   1        1.39        1.64      0.50 o 
   0  10   1       13.19       12.95      0.89 o 
   1  10   1       35.32       33.27      1.28 o 
   2  10   1      308.81      296.64      5.02 o 
   3  10   1        1.56        1.76      0.40 o 
   4  10   1        0.36        0.38      0.27 o 
   5  10   1        4.79        4.98      0.47 o 
   6  10   1        0.39       -0.03      0.32 o 
   1  11   1        0.37       -0.17      0.48 o 
   2  11   1        0.90        0.75      0.42 o 
   3  11   1        0.27        1.15      0.40 o 
  -3 -11   2        1.26        1.55      0.46 o 
  -2 -11   2       12.47       11.68      1.98 o 
  -6 -10   2       13.55       12.69      0.77 o 
  -5 -10   2        1.27        0.60      0.33 o 
  -4 -10   2       27.18       25.61      1.05 o 
  -3 -10   2        1.08        1.29      0.38 o 
  -2 -10   2        0.56        0.93      0.40 o 
  -1 -10   2        5.48        4.49      0.71 o 
   0 -10   2        0.29        0.15      1.01 o 
   1 -10   2        0.04       -1.01      0.51 o 
   2 -10   2        0.86        1.58      0.85 o 
  -7  -9   2       11.38       10.86      1.20 o 
  -6  -9   2        0.85        0.70      0.30 o 
  -5  -9   2       94.51       88.90      2.03 o 
  -4  -9   2        0.07       -0.11      0.22 o 
  -3  -9   2        1.64        1.90      0.36 o 
  -2  -9   2        8.06        8.74      0.69 o 
  -1  -9   2        1.29        1.07      0.52 o 
   0  -9   2        0.09        0.67      0.51 o 
   1  -9   2        2.29        2.32      0.50 o 
   2  -9   2        0.02       -0.67      0.37 o 
   3  -9   2       52.65       54.76      1.52 o 
   4  -9   2       54.38       59.69      1.57 o 
  -8  -8   2       15.05       13.65      1.15 o 
  -7  -8   2        1.21        1.61      0.35 o 
  -6  -8   2        9.06        8.75      0.62 o 
  -5  -8   2       36.55       37.65      1.12 o 
  -4  -8   2        4.53        4.77      0.62 o 
  -3  -8   2       70.00       71.15      2.88 o 
  -2  -8   2       16.43       18.85      0.78 o 
  -1  -8   2       54.83       55.80      2.10 o 
   0  -8   2        2.92        2.81      0.41 o 
   1  -8   2        0.03        0.09      0.29 o 
   2  -8   2        3.95        4.77      0.90 o 
   3  -8   2        0.04       -0.36      0.38 o 
   4  -8   2      270.45      271.05      3.61 o 
   5  -8   2        8.90        9.26      1.86 o 
  -9  -7   2        0.08        0.07      0.28 o 
  -8  -7   2        0.46        0.36      0.28 o 
  -7  -7   2       15.74       14.67      1.03 o 
  -6  -7   2        0.24        0.05      0.19 o 
  -5  -7   2      119.82      128.18      4.48 o 
  -4  -7   2       20.34       20.97      0.73 o 
  -3  -7   2       28.04       28.89      0.85 o 
  -2  -7   2        0.12        1.63      0.48 o 
  -1  -7   2       70.30       73.50      1.63 o 
   0  -7   2        5.03        6.21      0.96 o 
   1  -7   2       15.75       14.78      0.89 o 
   2  -7   2        0.51        0.00      0.16 o 
   3  -7   2       45.11       46.44      0.92 o 
   4  -7   2        8.05       10.89      1.39 o 
   5  -7   2       88.80       85.30      2.53 o 
   6  -7   2        5.73        4.24      0.65 o 
  -9  -6   2        0.04        0.16      0.28 o 
  -8  -6   2        6.61        5.94      0.53 o 
  -7  -6   2       32.81       33.95      1.08 o 
  -6  -6   2        1.12        1.31      0.25 o 
  -5  -6   2       91.09       94.62      2.43 o 
  -4  -6   2       11.01       12.58      0.52 o 
  -3  -6   2       60.59       69.57      1.39 o 
  -2  -6   2       15.97       17.88      0.50 o 
  -1  -6   2        1.96        1.94      0.23 o 
   0  -6   2       14.73       17.22      0.68 o 
   1  -6   2        0.77        0.35      0.15 o 
   2  -6   2        0.96        0.54      0.16 o 
   3  -6   2        0.79        1.10      0.21 o 
   4  -6   2       81.98       86.92      1.73 o 
   5  -6   2      274.04      260.36      4.70 o 
   6  -6   2        7.08        6.82      1.85 o 
   7  -6   2        2.10        1.49      0.50 o 
 -10  -5   2       42.79       44.46      1.52 o 
  -9  -5   2       53.76       55.94      1.64 o 
  -8  -5   2       10.08        9.72      0.63 o 
  -7  -5   2        4.33        6.06      1.87 o 
  -6  -5   2       35.59       31.86      0.94 o 
  -5  -5   2        1.37        2.73      0.87 o 
  -4  -5   2      416.67      450.10      6.45 o 
  -3  -5   2        0.31        0.13      0.08 o 
  -2  -5   2       82.07       90.13      1.09 o 
  -1  -5   2      129.82      153.23      1.50 o 
   0  -5   2        1.63        2.91      0.16 o 
   1  -5   2       17.36       15.67      0.36 o 
   2  -5   2        5.34        7.03      0.30 o 
   3  -5   2        0.15        0.26      0.19 o 
   4  -5   2      328.09      327.97      3.81 o 
   5  -5   2      156.37      153.34      3.02 o 
   6  -5   2        2.89        2.66      0.31 o 
   7  -5   2       29.23       30.76      1.04 o 
   8  -5   2        5.99        6.86      0.64 o 
 -10  -4   2       20.35       19.81      0.88 o 
  -9  -4   2       33.77       35.75      1.09 o 
  -8  -4   2        9.79        9.16      0.52 o 
  -7  -4   2       56.19       48.87      1.60 o 
  -6  -4   2        2.53        2.35      0.25 o 
  -5  -4   2       27.59       29.44      0.69 o 
  -4  -4   2      206.25      238.98      2.97 o 
  -3  -4   2        0.50        0.07      0.06 o 
  -2  -4   2      452.28      516.18      4.27 o 
  -1  -4   2      108.52      116.21      1.21 o 
   0  -4   2      222.88      241.37      2.19 o 
   1  -4   2       17.55       18.31      0.34 o 
   2  -4   2       25.00       17.68      0.31 o 
   3  -4   2       33.26       33.30      0.44 o 
   4  -4   2       34.65       33.32      0.48 o 
   5  -4   2      703.09      707.68      5.86 o 
   6  -4   2       10.17        8.57      0.33 o 
   7  -4   2        9.32        9.83      0.42 o 
   8  -4   2        0.39        0.18      0.20 o 
   9  -4   2        0.03        0.45      0.41 o 
 -10  -3   2       31.75       35.75      1.10 o 
  -9  -3   2      117.38      122.00      2.79 o 
  -8  -3   2        0.25       -0.14      0.16 o 
  -7  -3   2        0.34        0.29      0.18 o 
  -6  -3   2       61.09       55.17      0.97 o 
  -5  -3   2       13.77       15.21      0.62 o 
  -4  -3   2      821.75      921.52      9.11 o 
  -3  -3   2        0.01        1.12      0.11 o 
  -2  -3   2      552.90      595.56      5.46 o 
  -1  -3   2       84.41      105.83      1.07 o 
   0  -3   2      486.08      540.09      4.84 o 
   1  -3   2        2.03        2.35      0.06 o 
   2  -3   2       26.10       26.76      0.28 o 
   3  -3   2        0.00        0.58      0.07 o 
   4  -3   2      209.76      209.44      1.50 o 
   5  -3   2       51.63       51.69      0.71 o 
   6  -3   2      108.74      103.96      1.24 o 
   7  -3   2        8.57        8.27      0.34 o 
   8  -3   2        8.51        9.03      0.48 o 
   9  -3   2        6.82        7.86      0.59 o 
 -10  -2   2       38.03       39.50      1.05 o 
  -9  -2   2       26.42       27.95      0.75 o 
  -8  -2   2        1.51        0.99      0.20 o 
  -7  -2   2       28.54       20.79      0.54 o 
  -6  -2   2       35.98       28.66      0.47 o 
  -5  -2   2        1.82        1.23      0.12 o 
  -4  -2   2      510.93      590.72      5.00 o 
  -3  -2   2       66.59       70.73      0.92 o 
  -2  -2   2      179.62      215.57      2.30 o 
  -1  -2   2       56.13       63.22      0.81 o 
   0  -2   2       62.60       61.58      0.54 o 
   1  -2   2        3.58        5.45      0.13 o 
   2  -2   2       14.40       14.99      0.24 o 
   3  -2   2       41.36       30.59      0.33 o 
   4  -2   2        5.58        4.57      0.15 o 
   5  -2   2      134.66      132.27      1.08 o 
   6  -2   2      399.49      378.77      3.06 o 
   7  -2   2       13.34       14.60      0.37 o 
   8  -2   2        2.46        3.10      0.39 o 
   9  -2   2        0.12       -0.24      0.21 o 
  10  -2   2       14.55       13.89      0.78 o 
 -10  -1   2       12.82       14.49      0.89 o 
  -9  -1   2       53.65       55.98      1.20 o 
  -8  -1   2       66.57       73.44      1.08 o 
  -7  -1   2       10.80       10.97      0.36 o 
  -6  -1   2       11.13        8.93      0.33 o 
  -5  -1   2       59.90       50.83      0.56 o 
  -4  -1   2        0.94        5.11      0.12 o 
  -3  -1   2     1771.42     1976.30     11.60 o 
  -2  -1   2        2.51        3.24      0.13 o 
  -1  -1   2     1533.91     1519.11     11.76 o 
   0  -1   2     1355.20     1337.73     10.61 o 
   1  -1   2       48.48       54.54      0.48 o 
   2  -1   2      206.83      200.35      1.70 o 
   3  -1   2       18.42       25.62      0.28 o 
   4  -1   2        5.14        3.33      0.11 o 
   5  -1   2      995.55      969.26      5.65 o 
   6  -1   2      201.16      192.51      1.54 o 
   7  -1   2        0.98        1.45      0.22 o 
   8  -1   2       30.67       30.14      0.83 o 
   9  -1   2        5.47        5.59      0.54 o 
  10  -1   2        2.16        1.86      0.41 o 
 -10   0   2        2.25        1.63      0.41 o 
  -9   0   2       25.10       23.59      0.94 o 
  -8   0   2       32.04       35.04      1.07 o 
  -7   0   2       15.04       11.83      0.39 o 
  -6   0   2       92.51       70.79      0.85 o 
  -5   0   2        0.76        0.02      0.06 o 
  -4   0   2      103.89      127.12      0.89 o 
  -3   0   2      453.85      525.10      3.37 o 
  -2   0   2      133.37      126.78      0.99 o 
  -1   0   2     1632.57     1565.69     10.08 o 
   0   0   2      553.73      547.96      3.76 o 
   1   0   2      607.35      588.48      5.55 o 
   2   0   2        4.85        3.28      0.10 o 
   3   0   2      554.09      548.86      5.90 o 
   4   0   2       89.23      120.51      0.93 o 
   5   0   2      209.41      213.55      1.56 o 
   6   0   2      951.00      906.65      7.30 o 
   7   0   2        2.47        1.69      0.18 o 
   8   0   2       19.71       18.72      0.46 o 
   9   0   2        0.47        0.75      0.21 o 
  10   0   2        0.96        0.65      0.32 o 
 -10   1   2        4.60        4.40      0.53 o 
  -9   1   2       24.37       25.43      0.97 o 
  -8   1   2      115.22      116.65      2.20 o 
  -7   1   2        0.63        0.45      0.14 o 
  -6   1   2        0.66        0.50      0.12 o 
  -5   1   2      121.50      105.38      0.80 o 
  -4   1   2       81.35       85.16      0.60 o 
  -3   1   2     1743.28     1982.35     11.19 o 
  -2   1   2        0.57        0.11      0.04 o 
  -1   1   2     1944.87     1831.23     16.02 o 
   0   1   2      838.71      835.86     17.94 o 
   1   1   2      993.64      972.48     12.25 o 
   2   1   2       63.38       64.24      1.40 o 
   3   1   2       50.80       54.48      0.55 o 
   4   1   2        2.66        0.83      0.11 o 
   5   1   2      391.92      376.96      2.94 o 
   6   1   2      101.28       97.10      1.13 o 
   7   1   2       48.22       45.94      0.73 o 
   8   1   2        5.60        5.80      0.27 o 
   9   1   2        4.63        4.41      0.43 o 
  10   1   2        0.38        1.14      0.27 o 
  -9   2   2       52.16       54.02      1.46 o 
  -8   2   2       24.96       27.37      0.78 o 
  -7   2   2        0.78        0.81      0.16 o 
  -6   2   2       44.85       34.93      0.56 o 
  -5   2   2       15.20        9.15      0.25 o 
  -4   2   2       12.62       10.79      0.19 o 
  -3   2   2      726.61      836.77      4.29 o 
  -2   2   2      150.20      160.51      0.99 o 
  -1   2   2      204.45      229.74      2.13 o 
   0   2   2        0.21        0.48      0.14 o 
   1   2   2       74.39       71.22      1.12 o 
   2   2   2       31.81       29.81      0.57 o 
   3   2   2       31.50       33.17      0.73 o 
   4   2   2       51.31       37.36      0.40 o 
   5   2   2       73.07       69.58      0.75 o 
   6   2   2       98.38       95.64      1.37 o 
   7   2   2      233.93      218.43      2.72 o 
   8   2   2       21.84       22.39      1.28 o 
   9   2   2        1.29        1.50      0.26 o 
  10   2   2        6.67        6.76      0.48 o 
  -9   3   2        7.33        7.14      0.78 o 
  -8   3   2       42.58       44.74      0.88 o 
  -7   3   2       27.67       29.13      0.60 o 
  -6   3   2        2.81        2.52      0.19 o 
  -5   3   2        2.06        1.51      0.14 o 
  -4   3   2       51.33       45.75      0.49 o 
  -3   3   2       11.19       17.94      0.24 o 
  -2   3   2      726.18      833.53      5.83 o 
  -1   3   2        5.29        7.60      0.17 o 
   0   3   2      673.87      702.22      8.19 o 
   1   3   2      774.15      854.15      9.80 o 
   2   3   2       16.63       23.87      0.47 o 
   3   3   2       23.88       21.81      0.51 o 
   4   3   2       16.27       21.47      0.37 o 
   5   3   2        4.48        3.80      0.23 o 
   6   3   2      870.65      847.59      8.59 o 
   7   3   2       87.45       84.28      1.32 o 
   8   3   2        0.54        0.66      0.25 o 
   9   3   2        8.83        9.31      0.57 o 
  10   3   2        3.80        4.03      0.46 o 
  -8   4   2       13.46       13.37      0.70 o 
  -7   4   2       16.12       16.06      0.61 o 
  -6   4   2        6.87        5.92      0.39 o 
  -5   4   2       51.92       45.87      0.75 o 
  -4   4   2       11.05        9.99      0.28 o 
  -3   4   2       72.34       76.93      0.89 o 
  -2   4   2      286.29      340.11      2.73 o 
  -1   4   2       27.04       24.36      0.36 o 
   0   4   2      330.50      366.01      3.43 o 
   1   4   2       65.23       66.12      1.26 o 
   2   4   2        8.85       10.10      0.39 o 
   3   4   2        1.67        2.23      0.14 o 
   4   4   2      140.51      124.80      1.42 o 
   5   4   2        5.30        5.81      0.87 o 
   6   4   2      135.62      134.48      1.98 o 
   7   4   2      374.40      364.18      5.05 o 
   8   4   2        0.00       -0.16      0.17 o 
   9   4   2       16.28       15.66      0.69 o 
  10   4   2        0.12        0.12      0.25 o 
  -8   5   2       10.17       10.26      0.69 o 
  -7   5   2       46.62       46.72      1.47 o 
  -6   5   2        0.03        0.37      0.31 o 
  -5   5   2        6.18        5.16      0.32 o 
  -4   5   2       80.01       76.60      0.99 o 
  -3   5   2       33.87       34.25      0.91 o 
  -2   5   2      516.71      550.14      4.93 o 
  -1   5   2        4.35        3.31      0.52 o 
   0   5   2      206.05      221.80      2.04 o 
   1   5   2      231.75      254.33      3.01 o 
   2   5   2       45.80       57.13      0.94 o 
   3   5   2       25.11       28.11      0.44 o 
   4   5   2        0.14        0.26      0.14 o 
   5   5   2        5.15        3.77      0.31 o 
   6   5   2      243.09      245.60      3.18 o 
   7   5   2       56.70       56.60      1.16 o 
   8   5   2       12.59       12.24      0.56 o 
   9   5   2        3.88        4.16      0.42 o 
  10   5   2        1.39        1.45      0.35 o 
  -7   6   2        9.39        9.79      0.98 o 
  -6   6   2        0.00        0.09      0.32 o 
  -5   6   2       23.31       22.62      1.06 o 
  -4   6   2       10.03        9.90      0.60 o 
  -3   6   2        6.57        7.70      0.36 o 
  -2   6   2      211.21      218.60      3.10 o 
  -1   6   2       53.60       57.62      1.17 o 
   0   6   2       79.98       88.97      1.45 o 
   1   6   2        0.67        0.14      0.14 o 
   2   6   2        6.16        7.08      0.52 o 
   3   6   2       10.32        9.80      0.34 o 
   4   6   2        3.02        1.76      0.33 o 
   5   6   2       11.48       10.67      0.76 o 
   6   6   2       76.62       77.88      1.95 o 
   7   6   2       30.61       30.44      0.89 o 
   8   6   2       65.30       62.83      1.51 o 
   9   6   2       17.43       16.82      0.81 o 
  10   6   2        0.18        0.55      0.32 o 
  -6   7   2        3.73        4.18      0.66 o 
  -5   7   2        0.69       -0.16      0.50 o 
  -4   7   2        0.33        0.20      0.28 o 
  -3   7   2       15.16       14.90      0.71 o 
  -2   7   2        4.92        5.29      0.45 o 
  -1   7   2      115.21      117.03      2.00 o 
   0   7   2        2.13        2.42      0.38 o 
   1   7   2       96.99       98.11      2.33 o 
   2   7   2       73.32       78.22      1.25 o 
   3   7   2        3.22        4.57      0.55 o 
   4   7   2        1.44        1.54      0.39 o 
   5   7   2        0.58        0.81      0.34 o 
   6   7   2        0.79        1.06      0.21 o 
   7   7   2      289.93      291.30      6.42 o 
   8   7   2       12.57       14.21      0.89 o 
   9   7   2        0.78        0.69      0.31 o 
  -5   8   2        2.41        1.41      0.47 o 
  -4   8   2       14.56       16.99      0.87 o 
  -3   8   2       12.35       12.55      0.90 o 
  -2   8   2       27.31       26.70      1.15 o 
  -1   8   2       71.65       71.71      1.57 o 
   0   8   2        0.47        0.34      0.23 o 
   1   8   2       43.77       45.43      1.22 o 
   2   8   2        1.46        2.14      0.34 o 
   3   8   2        0.49        0.46      0.17 o 
   4   8   2        0.67        0.77      0.27 o 
   5   8   2       16.89       15.30      1.06 o 
   6   8   2        6.25        6.61      0.41 o 
   7   8   2       35.45       39.13      1.29 o 
   8   8   2       88.45       86.56      1.90 o 
   9   8   2        0.14        0.20      0.58 o 
  -4   9   2        4.30        4.65      0.58 o 
  -3   9   2       23.98       24.53      1.26 o 
  -2   9   2        5.13        5.23      0.66 o 
  -1   9   2       81.29       76.84      3.21 o 
   0   9   2        0.23        0.29      0.33 o 
   1   9   2       22.10       20.69      0.91 o 
   2   9   2       47.51       47.27      2.85 o 
   3   9   2        4.22        3.52      0.52 o 
   4   9   2        1.40        2.07      0.29 o 
   5   9   2        0.26        0.15      0.19 o 
   6   9   2       11.04       10.64      0.55 o 
   7   9   2       78.03       77.44      1.72 o 
   8   9   2       19.37       17.97      0.80 o 
  -2  10   2        2.51        3.13      0.62 o 
  -1  10   2       45.68       43.10      1.59 o 
   0  10   2       10.53       10.44      0.82 o 
   1  10   2       42.72       42.67      1.44 o 
   2  10   2        0.01        0.39      0.40 o 
   3  10   2        2.02        1.64      0.36 o 
   4  10   2        2.70        2.49      0.37 o 
   5  10   2        0.14       -0.24      0.53 o 
   6  10   2        2.65        2.09      0.35 o 
   2  11   2       15.79       15.03      0.92 o 
   3  11   2       10.60        8.67      0.69 o 
  -6 -10   3        0.78        0.46      0.35 o 
  -5 -10   3       10.12       11.14      0.76 o 
  -4 -10   3        0.16        0.46      0.34 o 
  -3 -10   3        0.41        0.33      0.34 o 
  -2 -10   3        0.45        0.51      0.38 o 
  -1 -10   3        8.38        9.63      1.61 o 
   0 -10   3        0.02        0.07      0.37 o 
   1 -10   3        0.02       -0.44      0.40 o 
   2 -10   3        1.06        0.95      0.49 o 
  -7  -9   3        0.08       -0.15      0.27 o 
  -6  -9   3       14.63       13.95      0.77 o 
  -5  -9   3        1.31        1.98      0.66 o 
  -4  -9   3        6.15        4.57      0.49 o 
  -3  -9   3       55.72       50.43      1.46 o 
  -2  -9   3        0.19        0.35      0.30 o 
  -1  -9   3        6.01        6.03      0.59 o 
   0  -9   3        0.03        0.26      0.34 o 
   1  -9   3        1.15        0.78      0.44 o 
   2  -9   3       25.70       26.52      1.28 o 
   3  -9   3       46.17       47.28      1.79 o 
   4  -9   3       43.16       44.82      5.68 o 
  -8  -8   3        1.16        1.24      0.37 o 
  -7  -8   3        1.70        1.61      0.37 o 
  -6  -8   3        0.02       -0.11      0.21 o 
  -5  -8   3       20.48       21.30      0.85 o 
  -4  -8   3        0.00        0.06      0.26 o 
  -3  -8   3        0.55        0.29      0.32 o 
  -2  -8   3        2.22        2.69      0.45 o 
  -1  -8   3       14.89       14.04      0.73 o 
   0  -8   3        0.07        0.03      0.23 o 
   1  -8   3        1.76        1.94      0.43 o 
   2  -8   3        1.35        1.01      0.34 o 
   3  -8   3       98.54      101.08      1.80 o 
   4  -8   3      148.03      149.15      2.86 o 
   5  -8   3       20.50       21.23      1.20 o 
  -9  -7   3       11.66       10.25      1.04 o 
  -8  -7   3       16.82       16.85      0.86 o 
  -7  -7   3       31.29       28.85      1.13 o 
  -6  -7   3        3.87        3.31      0.69 o 
  -5  -7   3       58.52       57.09      1.40 o 
  -4  -7   3       65.40       66.10      2.41 o 
  -3  -7   3       17.68       17.18      0.68 o 
  -2  -7   3       53.33       52.49      1.46 o 
  -1  -7   3        5.32        5.21      0.44 o 
   0  -7   3        0.08        0.06      0.23 o 
   1  -7   3       10.16       10.52      0.67 o 
   2  -7   3       27.21       30.23      0.93 o 
   3  -7   3        0.82        0.80      0.47 o 
   4  -7   3      279.54      285.44      4.02 o 
   5  -7   3        1.58        4.28      0.64 o 
   6  -7   3       28.36       27.15      3.05 o 
  -9  -6   3        3.56        4.43      0.54 o 
  -8  -6   3        9.64       10.41      1.30 o 
  -7  -6   3       11.78       10.74      0.67 o 
  -6  -6   3        1.44        1.85      0.29 o 
  -5  -6   3        0.06       -0.20      0.17 o 
  -4  -6   3       24.25       25.77      0.79 o 
  -3  -6   3        0.03       -0.03      0.15 o 
  -2  -6   3        0.06        0.15      0.14 o 
  -1  -6   3        0.01        0.30      0.15 o 
   0  -6   3       12.05       13.99      0.48 o 
   1  -6   3        0.94        0.54      0.15 o 
   2  -6   3       17.09       13.99      0.44 o 
   3  -6   3        0.00       -0.08      0.19 o 
   4  -6   3      638.65      639.37      6.91 o 
   5  -6   3        1.60        1.82      0.99 o 
   6  -6   3        8.11        8.32      1.63 o 
   7  -6   3        1.21        0.71      0.46 o 
 -10  -5   3       59.13       60.45      2.89 o 
  -9  -5   3        0.30       -0.04      0.28 o 
  -8  -5   3        1.13        1.22      0.33 o 
  -7  -5   3       98.87       86.99      1.94 o 
  -6  -5   3        7.71        7.07      0.47 o 
  -5  -5   3      112.40      114.63      2.12 o 
  -4  -5   3       71.55       71.44      1.45 o 
  -3  -5   3        0.19        0.28      0.12 o 
  -2  -5   3      247.98      266.65      2.73 o 
  -1  -5   3       10.44       10.09      0.39 o 
   0  -5   3        1.89        2.55      0.25 o 
   1  -5   3       20.92       21.98      0.44 o 
   2  -5   3        3.59        4.20      0.25 o 
   3  -5   3       30.23       31.66      0.76 o 
   4  -5   3      189.20      191.60      2.19 o 
   5  -5   3      144.74      144.05      3.15 o 
   6  -5   3        0.70        0.49      0.23 o 
   7  -5   3       92.80       94.54      1.61 o 
   8  -5   3       27.24       28.47      1.08 o 
 -10  -4   3       33.06       32.44      0.96 o 
  -9  -4   3       34.72       33.85      1.07 o 
  -8  -4   3        1.64        1.18      0.28 o 
  -7  -4   3        0.02        0.21      0.19 o 
  -6  -4   3        0.90        0.92      0.27 o 
  -5  -4   3       14.52       19.43      0.60 o 
  -4  -4   3      106.38      109.53      1.59 o 
  -3  -4   3        7.43        5.11      0.16 o 
  -2  -4   3       16.89       17.49      0.32 o 
  -1  -4   3        2.67        2.36      0.14 o 
   0  -4   3       48.23       53.30      0.63 o 
   1  -4   3       21.97       26.43      0.40 o 
   2  -4   3        4.48        4.58      0.12 o 
   3  -4   3       25.10       23.14      0.33 o 
   4  -4   3      250.82      256.46      2.16 o 
   5  -4   3      383.73      379.79      3.37 o 
   6  -4   3       43.71       41.93      0.72 o 
   7  -4   3        4.90        4.95      0.33 o 
   8  -4   3        0.05        0.50      0.23 o 
   9  -4   3       11.01       11.36      0.66 o 
 -10  -3   3       70.81       77.82      1.41 o 
  -9  -3   3       44.40       43.93      1.06 o 
  -8  -3   3       23.42       24.82      0.72 o 
  -7  -3   3       31.10       27.47      0.87 o 
  -6  -3   3       80.14       65.07      1.13 o 
  -5  -3   3       15.51       15.67      0.36 o 
  -4  -3   3      214.05      234.57      2.36 o 
  -3  -3   3      362.42      385.66      4.06 o 
  -2  -3   3       28.53       31.32      0.42 o 
  -1  -3   3      279.70      281.05      2.76 o 
   0  -3   3       46.22       49.53      0.58 o 
   1  -3   3       10.23        7.49      0.14 o 
   2  -3   3       83.18       83.93      0.66 o 
   3  -3   3       30.49       33.92      0.40 o 
   4  -3   3        2.33        2.99      0.16 o 
   5  -3   3      836.87      814.32      6.11 o 
   6  -3   3        0.73        0.32      0.13 o 
   7  -3   3      111.69      113.40      1.35 o 
   8  -3   3      108.14      110.18      1.76 o 
   9  -3   3        0.00        0.23      0.26 o 
 -10  -2   3        8.98        9.82      0.69 o 
  -9  -2   3      116.47      114.48      1.70 o 
  -8  -2   3        6.84        6.98      0.45 o 
  -7  -2   3       33.08       31.46      0.70 o 
  -6  -2   3       43.66       42.53      0.69 o 
  -5  -2   3        7.08        6.21      0.22 o 
  -4  -2   3        0.53        2.01      0.16 o 
  -3  -2   3       45.06       60.87      0.95 o 
  -2  -2   3        7.24        9.22      0.18 o 
  -1  -2   3        0.30        0.04      0.06 o 
   0  -2   3       20.28       23.48      0.27 o 
   1  -2   3        1.86        2.58      0.10 o 
   2  -2   3       62.56       58.69      0.53 o 
   3  -2   3      341.15      342.02      2.20 o 
   4  -2   3       14.28       18.17      0.25 o 
   5  -2   3     1551.14     1498.26      9.75 o 
   6  -2   3        3.98        4.32      0.22 o 
   7  -2   3       14.91       12.53      0.39 o 
   8  -2   3        0.10        0.54      0.21 o 
   9  -2   3        2.39        3.46      0.44 o 
  10  -2   3        7.87        8.73      0.65 o 
 -10  -1   3       80.67       93.52      2.12 o 
  -9  -1   3      101.21      100.72      2.29 o 
  -8  -1   3        1.62        1.95      0.27 o 
  -7  -1   3        2.28        1.88      0.20 o 
  -6  -1   3      182.14      150.84      1.78 o 
  -5  -1   3       50.79       66.18      0.61 o 
  -4  -1   3      589.79      668.56      3.69 o 
  -3  -1   3      444.05      463.59      2.80 o 
  -2  -1   3       11.38       10.84      0.16 o 
  -1  -1   3     1573.46     1488.68     13.79 o 
   0  -1   3        9.56       13.03      0.20 o 
   1  -1   3       47.89       51.08      0.83 o 
   2  -1   3      247.68      271.79      2.22 o 
   3  -1   3        4.05        3.60      0.11 o 
   4  -1   3       45.79       51.18      0.45 o 
   5  -1   3      379.39      365.34      2.29 o 
   6  -1   3      240.28      235.09      1.97 o 
   7  -1   3       23.33       23.67      0.49 o 
   8  -1   3      163.47      158.21      1.96 o 
   9  -1   3       32.73       32.17      0.94 o 
  10  -1   3        5.52        5.80      0.70 o 
 -10   0   3       11.25       11.31      0.74 o 
  -9   0   3       51.59       51.53      1.42 o 
  -8   0   3       48.26       41.46      1.17 o 
  -7   0   3       16.65       12.29      0.36 o 
  -6   0   3        7.92        6.59      0.30 o 
  -5   0   3       10.93       10.37      0.22 o 
  -4   0   3       81.46      102.02      0.74 o 
  -3   0   3      228.82      273.19      1.77 o 
  -2   0   3       33.76       34.55      0.33 o 
  -1   0   3       11.59       16.27      0.19 o 
   0   0   3      164.96      171.42      1.16 o 
   1   0   3      512.12      511.90      4.76 o 
   2   0   3      160.51      148.50      1.48 o 
   3   0   3        2.07        0.50      0.07 o 
   4   0   3       85.46       74.87      0.74 o 
   5   0   3      557.37      524.10      3.66 o 
   6   0   3      469.28      445.75      5.01 o 
   7   0   3       39.09       35.38      0.64 o 
   8   0   3        2.26        2.22      0.20 o 
   9   0   3        0.04        0.50      0.20 o 
  10   0   3       31.93       32.23      1.14 o 
 -10   1   3       20.21       22.99      1.00 o 
  -9   1   3       87.21       92.49      2.02 o 
  -8   1   3       39.16       37.98      1.13 o 
  -7   1   3       18.97       17.90      0.44 o 
  -6   1   3       25.33       20.23      0.42 o 
  -5   1   3      102.24       75.75      0.68 o 
  -4   1   3        7.55        6.23      0.15 o 
  -3   1   3      443.67      526.87      2.84 o 
  -2   1   3      566.55      608.49      3.94 o 
  -1   1   3       54.58       49.09      0.38 o 
   0   1   3      332.64      327.86      3.66 o 
   1   1   3        0.34        0.06      0.06 o 
   2   1   3       60.89       56.74      1.14 o 
   3   1   3      218.20      241.92      1.90 o 
   4   1   3       41.17       46.39      0.49 o 
   5   1   3       10.60       12.40      0.27 o 
   6   1   3      927.09      900.04      8.04 o 
   7   1   3        0.90        0.99      0.17 o 
   8   1   3      140.33      137.36      1.72 o 
   9   1   3      129.19      127.08      1.60 o 
  10   1   3        1.21        1.23      0.23 o 
  -9   2   3        4.91        5.12      0.51 o 
  -8   2   3       93.59       92.52      1.60 o 
  -7   2   3        5.10        6.06      0.30 o 
  -6   2   3       50.32       46.73      0.67 o 
  -5   2   3       36.63       36.01      0.49 o 
  -4   2   3        1.86        0.74      0.08 o 
  -3   2   3        2.14        4.05      0.11 o 
  -2   2   3       19.09       30.19      0.27 o 
  -1   2   3        9.67       13.23      0.21 o 
   0   2   3       11.56       14.41      0.42 o 
   1   2   3       80.59       86.53      1.35 o 
   2   2   3      112.66      118.85      1.73 o 
   3   2   3      120.96      118.17      1.34 o 
   4   2   3      416.88      421.86      3.59 o 
   5   2   3        4.57        6.60      0.17 o 
   6   2   3     1423.38     1350.46     13.45 o 
   7   2   3        0.00        0.10      0.16 o 
   8   2   3       13.36       11.16      0.55 o 
   9   2   3        0.77        1.40      0.30 o 
  10   2   3        4.43        6.12      0.45 o 
  11   2   3       13.38       15.06      0.91 o 
  -9   3   3       61.47       69.68      2.22 o 
  -8   3   3       87.62       91.12      1.39 o 
  -7   3   3        1.39        1.18      0.22 o 
  -6   3   3        5.58        4.95      0.30 o 
  -5   3   3      207.90      182.52      1.55 o 
  -4   3   3       43.50       46.94      0.51 o 
  -3   3   3      511.27      560.38      3.24 o 
  -2   3   3      254.24      248.30      1.85 o 
  -1   3   3       41.14       42.75      0.62 o 
   0   3   3      145.91      128.37      2.18 o 
   1   3   3       15.90       15.04      0.39 o 
   2   3   3      196.02      200.21      2.60 o 
   3   3   3      189.45      203.85      2.14 o 
   4   3   3       22.49       23.36      0.40 o 
   5   3   3       79.72       85.31      0.96 o 
   6   3   3      301.59      292.79      5.29 o 
   7   3   3      116.69      115.08      1.63 o 
   8   3   3       35.01       35.25      0.96 o 
   9   3   3      114.63      110.43      2.06 o 
  10   3   3       15.59       15.32      0.75 o 
  -8   4   3       35.21       34.29      1.08 o 
  -7   4   3       33.03       32.23      1.04 o 
  -6   4   3       28.37       24.00      1.20 o 
  -5   4   3        3.00        3.38      0.30 o 
  -4   4   3        4.91        5.43      0.26 o 
  -3   4   3       70.15       81.04      0.93 o 
  -2   4   3       53.33       58.37      0.67 o 
  -1   4   3        0.24        0.11      0.06 o 
   0   4   3        2.42        4.14      0.23 o 
   1   4   3       10.21       11.24      0.33 o 
   2   4   3       66.06       72.15      0.98 o 
   3   4   3       85.33      102.49      1.25 o 
   4   4   3        0.00        0.05      0.06 o 
   5   4   3       14.13       14.47      0.52 o 
   6   4   3      387.95      400.48      4.87 o 
   7   4   3      281.73      269.92      4.18 o 
   8   4   3       13.12       11.75      0.55 o 
   9   4   3        0.20        0.20      0.22 o 
  10   4   3        0.01        0.00      0.23 o 
  -8   5   3       64.75       69.84      2.03 o 
  -7   5   3       15.67       16.73      1.27 o 
  -6   5   3        7.23        6.57      0.59 o 
  -5   5   3       14.79       14.16      0.47 o 
  -4   5   3       68.33       65.31      0.91 o 
  -3   5   3        1.68        2.29      0.25 o 
  -2   5   3       78.42       87.29      1.27 o 
  -1   5   3       27.52       27.08      0.61 o 
   0   5   3        0.18        0.59      0.12 o 
   1   5   3        0.38        0.17      0.09 o 
   2   5   3       14.11       16.75      0.44 o 
   3   5   3        3.00        2.59      0.20 o 
   4   5   3       12.97       14.39      0.36 o 
   5   5   3       34.81       37.32      1.48 o 
   6   5   3       10.49       10.75      0.48 o 
   7   5   3      326.13      316.77      4.73 o 
   8   5   3        3.32        3.02      0.32 o 
   9   5   3       53.91       53.46      1.32 o 
  10   5   3       68.48       67.51      1.57 o 
  -7   6   3       35.73       35.18      1.73 o 
  -6   6   3        1.47        3.02      0.46 o 
  -5   6   3       28.86       28.52      0.77 o 
  -4   6   3        6.33        6.80      0.33 o 
  -3   6   3        1.45        1.48      0.20 o 
  -2   6   3        4.20        6.01      0.46 o 
  -1   6   3        2.51        4.34      0.85 o 
   0   6   3        0.99        1.71      0.22 o 
   1   6   3       11.69       11.75      0.50 o 
   2   6   3       26.20       26.47      0.65 o 
   3   6   3       36.03       37.95      0.76 o 
   4   6   3        8.38        5.81      0.38 o 
   5   6   3       43.85       41.68      1.48 o 
   6   6   3        5.60        6.66      0.35 o 
   7   6   3      510.97      513.18      8.48 o 
   8   6   3        2.60        2.44      0.42 o 
   9   6   3        5.43        5.21      0.48 o 
  10   6   3        0.35        0.53      0.48 o 
  -6   7   3        0.07        0.51      0.62 o 
  -5   7   3        3.73        3.86      0.59 o 
  -4   7   3       99.75       97.66      1.72 o 
  -3   7   3        4.39        4.49      0.46 o 
  -2   7   3      125.39      122.90      2.92 o 
  -1   7   3       14.08       14.33      1.05 o 
   0   7   3        9.20        9.95      0.49 o 
   1   7   3        0.00       -0.01      0.15 o 
   2   7   3        1.86        1.53      0.20 o 
   3   7   3       54.36       55.71      1.42 o 
   4   7   3       24.09       23.57      1.08 o 
   5   7   3        3.89        4.55      0.54 o 
   6   7   3       72.60       73.43      2.43 o 
   7   7   3       78.29       78.60      2.56 o 
   8   7   3       24.04       21.83      0.81 o 
   9   7   3       14.70       14.96      0.74 o 
  -5   8   3       14.31       15.32      1.06 o 
  -4   8   3        0.20        0.35      0.36 o 
  -3   8   3        0.60        0.63      0.34 o 
  -2   8   3       17.80       17.91      0.81 o 
  -1   8   3        0.49        0.19      0.25 o 
   0   8   3        0.87        0.88      0.27 o 
   1   8   3        0.00       -0.28      0.18 o 
   2   8   3        8.74        9.32      0.56 o 
   3   8   3       14.95       14.30      0.46 o 
   4   8   3       20.46       22.25      1.20 o 
   5   8   3        0.00        0.12      0.32 o 
   6   8   3        0.13        0.44      0.39 o 
   7   8   3      159.48      157.57      2.70 o 
   8   8   3       79.80       80.58      1.77 o 
   9   8   3        2.89        2.63      0.39 o 
  -3   9   3       23.50       24.76      1.26 o 
  -2   9   3        3.39        2.77      0.54 o 
  -1   9   3       17.79       17.70      0.95 o 
   0   9   3        0.06        0.27      0.33 o 
   1   9   3        2.32        2.35      0.41 o 
   2   9   3        4.74        4.80      0.43 o 
   3   9   3       15.70       15.46      0.63 o 
   4   9   3        1.85        1.85      0.25 o 
   5   9   3        4.80        5.70      0.75 o 
   6   9   3       25.42       25.30      0.78 o 
   7   9   3        7.50        7.63      0.49 o 
   8   9   3       51.40       49.44      1.33 o 
  -2  10   3        1.92        1.73      0.98 o 
  -1  10   3        3.41        2.99      0.74 o 
   0  10   3        0.54        0.16      0.37 o 
   1  10   3        0.11        0.02      0.35 o 
   2  10   3        7.83        6.50      0.59 o 
   3  10   3       10.11        8.20      0.57 o 
   4  10   3        9.38        8.43      0.54 o 
   5  10   3        0.08        0.18      0.27 o 
   6  10   3        0.36        0.37      0.24 o 
   2  11   3        4.13        3.49      0.55 o 
   3  11   3        3.59        2.86      0.48 o 
  -5 -10   4        3.24        2.80      0.56 o 
  -4 -10   4        4.43        3.97      0.54 o 
  -3 -10   4        6.16        5.22      0.73 o 
  -2 -10   4        0.08       -0.17      0.31 o 
  -1 -10   4        0.70        0.49      0.38 o 
   0 -10   4       18.15       17.85      1.06 o 
   1 -10   4        1.29        1.77      0.52 o 
   2 -10   4       33.65       35.44      1.25 o 
  -7  -9   4       22.55       22.88      1.05 o 
  -6  -9   4       10.76        9.60      0.69 o 
  -5  -9   4        1.33        0.92      0.33 o 
  -4  -9   4        0.02       -0.12      0.24 o 
  -3  -9   4        7.73        6.81      0.59 o 
  -2  -9   4        0.23        0.27      0.32 o 
  -1  -9   4        0.05        0.15      0.31 o 
   0  -9   4        1.57        1.71      0.78 o 
   1  -9   4      177.23      176.04      3.69 o 
   2  -9   4        0.00       -0.20      0.31 o 
   3  -9   4        2.42        2.85      0.50 o 
   4  -9   4       86.64       92.58      2.60 o 
  -8  -8   4        0.50        0.43      0.33 o 
  -7  -8   4       40.00       40.22      2.27 o 
  -6  -8   4        0.00        0.01      0.25 o 
  -5  -8   4        2.85        3.18      0.88 o 
  -4  -8   4        6.46        6.44      0.52 o 
  -3  -8   4       21.70       21.79      0.89 o 
  -2  -8   4        0.45        0.47      0.41 o 
  -1  -8   4        0.95        0.77      0.38 o 
   0  -8   4       13.60       14.65      1.40 o 
   1  -8   4        8.43        8.42      0.86 o 
   2  -8   4        1.56        1.33      0.34 o 
   3  -8   4      251.58      261.82      3.47 o 
   4  -8   4        3.43        2.91      0.47 o 
   5  -8   4        2.71        3.73      0.65 o 
  -9  -7   4        1.65        1.05      0.47 o 
  -8  -7   4       69.09       64.73      1.80 o 
  -7  -7   4       17.05       16.07      0.82 o 
  -6  -7   4        0.15        0.26      0.24 o 
  -5  -7   4        2.16        2.04      0.33 o 
  -4  -7   4        4.56        4.10      0.75 o 
  -3  -7   4       38.90       39.38      1.12 o 
  -2  -7   4        0.35        0.91      0.27 o 
  -1  -7   4        0.04       -0.04      0.27 o 
   0  -7   4        7.94        8.49      0.59 o 
   1  -7   4      173.90      177.56      2.69 o 
   2  -7   4       85.77       87.77      1.51 o 
   3  -7   4       17.45       17.73      0.68 o 
   4  -7   4       47.88       47.34      1.24 o 
   5  -7   4       51.72       47.10      1.66 o 
   6  -7   4       24.48       24.65      1.21 o 
  -9  -6   4        0.25        0.34      0.32 o 
  -8  -6   4        0.02        0.13      0.27 o 
  -7  -6   4       31.02       30.50      1.31 o 
  -6  -6   4        7.77        8.92      1.54 o 
  -5  -6   4       16.38       18.60      0.74 o 
  -4  -6   4       40.17       40.61      2.26 o 
  -3  -6   4       14.87       14.28      0.98 o 
  -2  -6   4        8.39        9.10      0.49 o 
  -1  -6   4        0.20        0.47      0.23 o 
   0  -6   4        3.45        3.83      0.38 o 
   1  -6   4      101.47      109.60      1.67 o 
   2  -6   4        2.17        2.03      0.26 o 
   3  -6   4       68.42       70.55      1.29 o 
   4  -6   4      219.59      219.74      3.18 o 
   5  -6   4        0.00        0.61      0.42 o 
   6  -6   4        0.06        0.07      0.40 o 
   7  -6   4        8.35        8.85      0.77 o 
 -10  -5   4        7.97        6.35      0.67 o 
  -9  -5   4        5.74        6.03      0.95 o 
  -8  -5   4       78.76       72.40      1.86 o 
  -7  -5   4       38.02       34.26      1.12 o 
  -6  -5   4       84.66       82.32      1.81 o 
  -5  -5   4       30.45       31.53      1.95 o 
  -4  -5   4       30.49       31.17      0.88 o 
  -3  -5   4        0.35        0.25      0.15 o 
  -2  -5   4       35.61       39.15      0.73 o 
  -1  -5   4        0.61        0.73      0.16 o 
   0  -5   4        2.89        2.75      0.29 o 
   1  -5   4        0.41        0.70      0.15 o 
   2  -5   4      518.93      539.05      5.69 o 
   3  -5   4        1.10        0.85      0.21 o 
   4  -5   4        5.13        5.62      0.34 o 
   5  -5   4      257.41      250.76      3.63 o 
   6  -5   4        9.00       10.02      0.55 o 
   7  -5   4       25.76       25.67      0.86 o 
   8  -5   4       14.79       15.72      1.28 o 
 -10  -4   4       97.41      104.48      2.10 o 
  -9  -4   4       12.92       13.02      0.58 o 
  -8  -4   4       13.45       13.55      0.77 o 
  -7  -4   4        6.14        5.88      0.42 o 
  -6  -4   4      174.69      164.26      2.63 o 
  -5  -4   4        3.71        4.51      0.31 o 
  -4  -4   4        2.46        2.94      0.41 o 
  -3  -4   4       40.95       48.90      0.62 o 
  -2  -4   4       21.82       24.53      0.41 o 
  -1  -4   4        7.63        7.48      0.32 o 
   0  -4   4       11.93       14.31      0.31 o 
   1  -4   4      158.38      161.02      1.34 o 
   2  -4   4        2.69        6.12      0.16 o 
   3  -4   4       60.05       58.14      0.65 o 
   4  -4   4      762.25      751.63      5.62 o 
   5  -4   4        3.19        2.86      0.20 o 
   6  -4   4        0.18        0.22      0.13 o 
   7  -4   4        0.66        0.66      0.21 o 
   8  -4   4        1.87        2.31      0.31 o 
   9  -4   4        9.19       10.04      0.64 o 
 -10  -3   4       19.61       20.55      1.02 o 
  -9  -3   4        0.97        0.66      0.23 o 
  -8  -3   4       16.00       15.68      0.82 o 
  -7  -3   4      218.32      182.37      2.15 o 
  -6  -3   4       54.04       53.31      0.90 o 
  -5  -3   4       11.35       14.36      0.36 o 
  -4  -3   4       84.84       87.02      0.97 o 
  -3  -3   4       38.65       35.68      0.43 o 
  -2  -3   4      182.32      194.90      1.82 o 
  -1  -3   4        3.34        4.00      0.21 o 
   0  -3   4       53.91       56.15      0.48 o 
   1  -3   4      235.27      244.28      1.71 o 
   2  -3   4      793.03      840.79      5.13 o 
   3  -3   4       91.07      108.44      0.84 o 
   4  -3   4       49.91       51.87      0.75 o 
   5  -3   4      137.41      129.00      1.29 o 
   6  -3   4       53.68       49.68      0.70 o 
   7  -3   4       55.21       56.96      0.87 o 
   8  -3   4        1.66        2.04      0.49 o 
   9  -3   4        3.30        3.30      0.50 o 
 -10  -2   4       45.77       48.57      1.49 o 
  -9  -2   4       83.18       85.47      1.57 o 
  -8  -2   4        3.35        3.10      0.28 o 
  -7  -2   4        5.72        5.07      0.31 o 
  -6  -2   4      130.67      109.36      1.30 o 
  -5  -2   4        0.68        0.00      0.09 o 
  -4  -2   4       44.15       46.45      0.50 o 
  -3  -2   4      224.34      262.85      2.19 o 
  -2  -2   4       26.01       25.84      0.29 o 
  -1  -2   4       34.45       37.32      0.35 o 
   0  -2   4       19.76       24.63      0.29 o 
   1  -2   4       27.36       28.84      0.37 o 
   2  -2   4      499.44      535.35      3.94 o 
   3  -2   4        6.01        8.04      0.17 o 
   4  -2   4      106.98      103.13      0.85 o 
   5  -2   4      409.27      390.80      2.93 o 
   6  -2   4        0.80        0.85      0.14 o 
   7  -2   4        4.97        5.47      0.27 o 
   8  -2   4        8.81       11.35      0.97 o 
   9  -2   4        1.80        1.91      0.59 o 
  10  -2   4       44.98       47.27      1.42 o 
 -10  -1   4       25.86       26.29      1.08 o 
  -9  -1   4       18.41       15.78      0.79 o 
  -8  -1   4        1.48        1.57      0.48 o 
  -7  -1   4      156.35      133.46      1.54 o 
  -6  -1   4      117.25       89.59      1.24 o 
  -5  -1   4      174.48      160.27      1.37 o 
  -4  -1   4       70.15       84.25      0.55 o 
  -3  -1   4      259.64      296.60      1.75 o 
  -2  -1   4        0.01       -0.13      0.06 o 
  -1  -1   4       54.21       55.20      0.53 o 
   0  -1   4        0.42        0.29      0.05 o 
   1  -1   4        1.21        1.39      0.08 o 
   2  -1   4       96.08       95.07      0.80 o 
   3  -1   4     1434.80     1560.76      8.91 o 
   4  -1   4       19.86       16.64      0.23 o 
   5  -1   4       21.45       22.75      0.30 o 
   6  -1   4      342.29      322.37      2.56 o 
   7  -1   4       32.80       35.43      0.66 o 
   8  -1   4       60.39       61.84      1.06 o 
   9  -1   4       22.08       19.15      0.73 o 
  10  -1   4        8.08        8.71      1.22 o 
 -10   0   4        1.71        1.40      0.53 o 
  -9   0   4      145.52      144.38      2.71 o 
  -8   0   4       32.87       32.64      1.12 o 
  -7   0   4       24.13       25.53      0.59 o 
  -6   0   4       11.46       16.01      0.32 o 
  -5   0   4      290.53      254.19      1.87 o 
  -4   0   4       20.15       26.86      0.27 o 
  -3   0   4        7.77       12.46      0.20 o 
  -2   0   4       76.16       78.75      0.66 o 
  -1   0   4       88.76       91.58      0.67 o 
   0   0   4       64.66       75.76      0.56 o 
   1   0   4      178.75      181.21      1.76 o 
   2   0   4      904.07      977.76      9.01 o 
   3   0   4       35.62       34.53      0.41 o 
   4   0   4      260.34      275.27      2.03 o 
   5   0   4     1106.30     1038.83      7.62 o 
   6   0   4        5.85        5.95      0.22 o 
   7   0   4        9.18        9.97      0.34 o 
   8   0   4        2.91        2.82      0.35 o 
   9   0   4        0.28        0.12      0.16 o 
  10   0   4       17.75       19.13      0.76 o 
  -9   1   4       47.69       44.63      1.62 o 
  -8   1   4        0.84        0.96      0.35 o 
  -7   1   4       33.08       30.85      0.60 o 
  -6   1   4      342.28      275.34      2.35 o 
  -5   1   4       73.12       78.12      0.75 o 
  -4   1   4       35.88       49.30      0.43 o 
  -3   1   4      295.05      316.38      1.79 o 
  -2   1   4       27.04       25.71      0.25 o 
  -1   1   4      333.39      337.64      2.11 o 
   0   1   4        7.46        6.03      0.22 o 
   1   1   4      171.31      195.88      4.26 o 
   2   1   4     1138.16     1163.61     17.76 o 
   3   1   4     1211.57     1340.37     17.01 o 
   4   1   4       52.35       73.63      0.73 o 
   5   1   4      120.44      116.48      1.11 o 
   6   1   4      138.56      129.00      1.76 o 
   7   1   4        8.37        7.02      0.51 o 
   8   1   4       74.16       76.82      1.16 o 
   9   1   4        6.10        6.82      0.44 o 
  10   1   4        0.00        0.23      0.28 o 
  -9   2   4       67.32       69.75      1.69 o 
  -8   2   4      107.39      110.23      1.53 o 
  -7   2   4        6.10        5.71      0.26 o 
  -6   2   4       19.82       18.95      0.42 o 
  -5   2   4      176.35      154.54      1.30 o 
  -4   2   4        0.61        2.93      0.15 o 
  -3   2   4       26.81       29.40      0.30 o 
  -2   2   4      214.59      244.80      1.39 o 
  -1   2   4        0.27       -0.09      0.04 o 
   0   2   4       42.23       44.01      0.71 o 
   1   2   4       73.09       81.52      1.29 o 
   2   2   4       53.40       57.18      0.88 o 
   3   2   4      394.47      442.45      4.27 o 
   4   2   4       18.27       20.82      0.39 o 
   5   2   4      141.81      134.60      1.34 o 
   6   2   4      290.96      281.19      3.55 o 
   7   2   4        2.56        2.42      0.25 o 
   8   2   4       11.70       12.23      0.58 o 
   9   2   4        4.39        5.56      0.47 o 
  10   2   4        1.88        1.82      0.74 o 
  11   2   4       60.05       63.12      1.41 o 
  -9   3   4       42.98       47.30      2.99 o 
  -8   3   4       13.73       13.69      0.60 o 
  -7   3   4        0.03       -0.01      0.17 o 
  -6   3   4      155.20      135.22      1.53 o 
  -5   3   4      108.36       92.73      0.94 o 
  -4   3   4      109.07      104.28      0.88 o 
  -3   3   4        5.89        7.23      0.21 o 
  -2   3   4       74.79       80.40      0.81 o 
  -1   3   4       33.55       38.08      0.44 o 
   0   3   4        7.04        7.34      0.26 o 
   1   3   4        1.86        3.11      0.17 o 
   2   3   4        5.21        6.13      0.22 o 
   3   3   4       46.18       45.64      0.68 o 
   4   3   4      459.90      513.52      4.51 o 
   5   3   4       45.19       43.24      0.56 o 
   6   3   4       21.49       21.09      0.59 o 
   7   3   4      132.39      125.47      2.00 o 
   8   3   4       40.07       41.09      1.23 o 
   9   3   4       83.82       84.33      1.74 o 
  10   3   4        9.22        7.74      0.57 o 
  11   3   4       11.34       10.53      1.54 o 
  -8   4   4      105.21      105.13      2.30 o 
  -7   4   4       32.75       34.18      1.33 o 
  -6   4   4       14.35       15.06      0.87 o 
  -5   4   4        7.82        8.21      0.47 o 
  -4   4   4      155.51      149.15      1.52 o 
  -3   4   4        3.45        4.18      0.22 o 
  -2   4   4        7.15        7.91      0.24 o 
  -1   4   4       54.73       63.50      0.71 o 
   0   4   4        2.38        2.33      0.18 o 
   1   4   4       16.39       20.49      0.47 o 
   2   4   4       91.05      101.58      1.28 o 
   3   4   4      229.52      233.47      3.11 o 
   4   4   4        2.63        0.77      0.12 o 
   5   4   4       52.89       51.62      1.05 o 
   6   4   4      542.88      541.12      5.58 o 
   7   4   4        7.95        8.22      0.42 o 
   8   4   4       23.26       23.73      0.77 o 
   9   4   4        2.49        3.14      0.38 o 
  10   4   4        0.05        0.15      0.23 o 
  -7   5   4        0.64        0.58      0.38 o 
  -6   5   4       20.62       19.58      0.87 o 
  -5   5   4      253.81      231.31      2.47 o 
  -4   5   4       39.18       36.75      0.66 o 
  -3   5   4        5.97        6.18      0.27 o 
  -2   5   4       73.80       76.71      1.07 o 
  -1   5   4        0.55        0.92      0.20 o 
   0   5   4       24.66       27.27      0.59 o 
   1   5   4        4.83        4.53      0.29 o 
   2   5   4       75.47       77.50      1.13 o 
   3   5   4      274.18      285.49      3.77 o 
   4   5   4      199.60      211.61      2.28 o 
   5   5   4       11.74       13.76      0.57 o 
   6   5   4      127.31      126.23      2.41 o 
   7   5   4       60.62       60.25      1.18 o 
   8   5   4        2.44        2.72      0.41 o 
   9   5   4       57.11       55.74      2.11 o 
  10   5   4        8.48        7.57      0.55 o 
  -7   6   4       65.93       68.56      1.72 o 
  -6   6   4        3.37        3.98      0.52 o 
  -5   6   4       11.20       10.78      0.49 o 
  -4   6   4       73.75       76.54      1.07 o 
  -3   6   4        0.34        0.01      0.16 o 
  -2   6   4        1.49        1.66      0.28 o 
  -1   6   4       47.00       52.23      0.97 o 
   0   6   4        5.69        5.99      0.37 o 
   1   6   4        6.35        6.07      0.23 o 
   2   6   4       15.43       15.48      0.59 o 
   3   6   4       19.26       23.48      0.93 o 
   4   6   4       52.78       58.09      2.07 o 
   5   6   4        9.57        9.30      0.60 o 
   6   6   4      105.06      105.88      2.95 o 
   7   6   4      107.20      112.08      2.02 o 
   8   6   4        1.22        1.39      0.28 o 
   9   6   4        7.42        6.70      0.52 o 
  10   6   4        2.91        4.37      0.49 o 
  -6   7   4        0.00        0.63      0.72 o 
  -5   7   4       80.81       76.67      2.00 o 
  -4   7   4       46.73       47.00      1.65 o 
  -3   7   4       22.66       20.55      0.84 o 
  -2   7   4        0.50        0.70      0.25 o 
  -1   7   4       11.22       11.30      0.56 o 
   0   7   4       24.08       24.19      0.74 o 
   1   7   4        1.70        1.60      0.21 o 
   2   7   4        4.14        4.29      0.42 o 
   3   7   4        9.26        8.70      0.50 o 
   4   7   4       13.04       13.58      0.61 o 
   5   7   4      103.68      107.58      2.92 o 
   6   7   4       32.24       32.63      1.40 o 
   7   7   4        9.57        9.53      0.47 o 
   8   7   4       14.32       12.89      0.61 o 
   9   7   4       22.49       22.67      0.89 o 
  -5   8   4        2.95        2.47      1.38 o 
  -4   8   4        0.16        0.81      0.31 o 
  -3   8   4       35.98       38.18      1.24 o 
  -2   8   4        0.15        0.26      0.27 o 
  -1   8   4        6.21        5.58      0.54 o 
   0   8   4       20.47       21.55      0.76 o 
   1   8   4        7.66        6.64      0.43 o 
   2   8   4       20.17       19.99      0.58 o 
   3   8   4       26.83       27.05      1.04 o 
   4   8   4       21.30       20.46      1.10 o 
   5   8   4        0.12       -0.21      0.29 o 
   6   8   4        0.03        0.61      0.38 o 
   7   8   4      148.32      159.34      2.66 o 
   8   8   4        8.81       10.08      0.71 o 
   9   8   4       11.62       12.98      0.68 o 
  -3   9   4        6.42        5.98      0.75 o 
  -2   9   4        0.37        0.25      0.38 o 
  -1   9   4       11.11       10.38      0.68 o 
   0   9   4        4.08        3.89      0.44 o 
   1   9   4        1.31        0.88      0.29 o 
   2   9   4        1.32        0.95      0.29 o 
   3   9   4        9.14        9.27      0.48 o 
   4   9   4       55.61       52.92      2.12 o 
   5   9   4       33.45       33.05      1.61 o 
   6   9   4        4.73        4.35      0.68 o 
   7   9   4       49.03       53.35      2.21 o 
   8   9   4       10.07       11.30      0.61 o 
  -1  10   4        0.06       -0.15      0.39 o 
   0  10   4       11.52       11.96      0.85 o 
   1  10   4        0.78        0.25      0.48 o 
   2  10   4        0.78        0.87      0.34 o 
   3  10   4        2.44        2.94      0.70 o 
   4  10   4        7.25        6.96      0.56 o 
   5  10   4        5.39        4.44      0.76 o 
   6  10   4        1.80        1.63      0.57 o 
  -5 -10   5        0.06        0.18      0.34 o 
  -4 -10   5        9.44        9.12      0.75 o 
  -3 -10   5        1.64        1.80      0.46 o 
  -2 -10   5        3.62        3.41      0.74 o 
  -1 -10   5        4.20        3.74      0.60 o 
   0 -10   5        1.70        2.49      1.77 o 
   1 -10   5        0.41       -0.21      0.40 o 
   2 -10   5       64.06       67.75      1.75 o 
  -7  -9   5        1.32        2.42      0.47 o 
  -6  -9   5       32.52       31.63      1.23 o 
  -5  -9   5       19.81       19.10      0.95 o 
  -4  -9   5        0.90        1.22      0.38 o 
  -3  -9   5        3.72        2.95      0.46 o 
  -2  -9   5        0.44        0.90      0.45 o 
  -1  -9   5        5.71        5.15      0.60 o 
   0  -9   5      138.88      132.10      2.98 o 
   1  -9   5        7.38        6.98      0.75 o 
   2  -9   5        4.25        4.03      0.51 o 
   3  -9   5       29.61       29.54      2.39 o 
   4  -9   5        8.83        7.99      1.17 o 
  -8  -8   5        7.97        7.13      1.11 o 
  -7  -8   5        8.76        8.74      0.69 o 
  -6  -8   5        4.12        3.69      0.47 o 
  -5  -8   5        0.20        0.12      0.27 o 
  -4  -8   5       14.32       13.82      1.39 o 
  -3  -8   5        5.54        4.85      0.49 o 
  -2  -8   5        5.32        6.70      0.57 o 
  -1  -8   5        0.93        0.96      0.31 o 
   0  -8   5       25.82       26.45      1.10 o 
   1  -8   5        0.96        1.05      0.44 o 
   2  -8   5       30.90       29.42      1.17 o 
   3  -8   5       99.09      100.50      1.82 o 
   4  -8   5        2.40        0.43      0.48 o 
   5  -8   5        1.49        0.48      0.87 o 
  -8  -7   5        0.39        0.91      0.37 o 
  -7  -7   5       39.64       37.90      1.30 o 
  -6  -7   5       66.90       63.10      1.66 o 
  -5  -7   5       15.18       14.47      0.73 o 
  -4  -7   5       10.76        9.19      0.57 o 
  -3  -7   5        8.82       10.33      0.58 o 
  -2  -7   5       15.31       15.02      0.71 o 
  -1  -7   5       29.65       30.79      1.64 o 
   0  -7   5       21.97       19.82      0.88 o 
   1  -7   5      340.73      336.28      6.16 o 
   2  -7   5       34.21       36.05      0.91 o 
   3  -7   5       17.21       18.79      0.70 o 
   4  -7   5       69.59       69.86      1.55 o 
   5  -7   5        1.73        1.84      0.52 o 
   6  -7   5        3.10        3.38      0.62 o 
  -9  -6   5        0.81        0.47      0.34 o 
  -8  -6   5        3.73        4.22      0.52 o 
  -7  -6   5       33.02       33.08      1.17 o 
  -6  -6   5       43.26       41.81      1.25 o 
  -5  -6   5       42.46       44.51      1.25 o 
  -4  -6   5        0.02       -0.11      0.17 o 
  -3  -6   5       27.68       33.47      0.99 o 
  -2  -6   5       16.67       18.57      1.29 o 
  -1  -6   5        4.01        5.70      1.12 o 
   0  -6   5       31.05       32.48      0.99 o 
   1  -6   5        0.04       -0.21      0.15 o 
   2  -6   5        0.23        0.28      0.19 o 
   3  -6   5      330.24      332.12      4.91 o 
   4  -6   5       26.40       27.45      0.89 o 
   5  -6   5        0.07       -0.69      0.45 o 
   6  -6   5        8.94       10.70      1.07 o 
   7  -6   5        3.58        3.27      0.57 o 
  -9  -5   5        4.58        5.11      0.59 o 
  -8  -5   5       14.17       13.26      0.80 o 
  -7  -5   5       63.29       56.31      1.54 o 
  -6  -5   5        3.30        2.96      0.36 o 
  -5  -5   5       40.48       43.69      1.18 o 
  -4  -5   5       39.19       35.73      1.00 o 
  -3  -5   5        8.90       11.07      0.51 o 
  -2  -5   5       39.79       42.77      0.71 o 
  -1  -5   5       22.36       23.04      0.45 o 
   0  -5   5        2.08        1.72      0.16 o 
   1  -5   5      726.70      749.67      6.93 o 
   2  -5   5       11.52       13.89      0.38 o 
   3  -5   5        1.24        1.76      0.20 o 
   4  -5   5      122.95      123.22      1.47 o 
   5  -5   5       16.42       17.20      0.56 o 
   6  -5   5        4.48        5.16      0.35 o 
   7  -5   5        0.92        0.62      0.30 o 
   8  -5   5        1.93        1.95      0.45 o 
 -10  -4   5       26.95       27.91      1.17 o 
  -9  -4   5        4.69        3.91      0.43 o 
  -8  -4   5       10.76       11.44      0.58 o 
  -7  -4   5       55.80       52.99      1.18 o 
  -6  -4   5       23.64       21.34      0.67 o 
  -5  -4   5       23.85       27.88      1.12 o 
  -4  -4   5        0.32        0.70      0.14 o 
  -3  -4   5       51.56       63.46      0.86 o 
  -2  -4   5       40.69       50.42      0.63 o 
  -1  -4   5        6.08        8.14      0.24 o 
   0  -4   5        1.49        2.37      0.11 o 
   1  -4   5      139.54      156.65      1.13 o 
   2  -4   5       29.14       33.21      0.41 o 
   3  -4   5       98.18       98.55      0.96 o 
   4  -4   5      377.87      383.42      3.28 o 
   5  -4   5       10.26       10.94      0.36 o 
   6  -4   5        2.57        2.26      0.19 o 
   7  -4   5       76.30       77.66      1.20 o 
   8  -4   5        7.06        7.82      0.46 o 
   9  -4   5        2.35        1.89      0.38 o 
 -10  -3   5        9.52       10.02      0.71 o 
  -9  -3   5       21.52       22.76      0.71 o 
  -8  -3   5       34.53       31.53      0.77 o 
  -7  -3   5        1.18        1.22      0.20 o 
  -6  -3   5      135.81      122.74      1.43 o 
  -5  -3   5      148.93      150.23      1.72 o 
  -4  -3   5        3.80        3.42      0.18 o 
  -3  -3   5       17.81       15.02      0.24 o 
  -2  -3   5       38.97       42.67      0.47 o 
  -1  -3   5      105.53      108.68      0.78 o 
   0  -3   5      159.06      168.54      1.18 o 
   1  -3   5       50.04       62.03      0.55 o 
   2  -3   5     1478.89     1579.76      9.46 o 
   3  -3   5       84.96       92.08      0.82 o 
   4  -3   5       78.15       77.41      0.82 o 
   5  -3   5      188.19      181.97      1.83 o 
   6  -3   5        1.83        2.37      0.18 o 
   7  -3   5        7.39        7.98      0.42 o 
   8  -3   5       11.11       11.88      1.03 o 
   9  -3   5        0.42        0.44      0.29 o 
 -10  -2   5       36.44       38.90      2.10 o 
  -9  -2   5       28.24       27.66      1.06 o 
  -8  -2   5        0.73        0.33      0.23 o 
  -7  -2   5        7.28       10.58      0.48 o 
  -6  -2   5      137.16      135.68      1.54 o 
  -5  -2   5       96.94       82.81      1.03 o 
  -4  -2   5      108.95      110.65      1.48 o 
  -3  -2   5        3.65        6.17      0.12 o 
  -2  -2   5       45.49       57.55      0.49 o 
  -1  -2   5      114.31      128.13      0.96 o 
   0  -2   5       10.65       12.29      0.21 o 
   1  -2   5      212.98      230.01      1.62 o 
   2  -2   5       29.62       32.96      0.37 o 
   3  -2   5       12.90       10.69      0.20 o 
   4  -2   5     1085.16     1049.40      6.10 o 
   5  -2   5       99.06      101.76      0.99 o 
   6  -2   5        2.45        2.36      0.19 o 
   7  -2   5       64.90       67.14      1.07 o 
   8  -2   5        2.09        2.33      0.29 o 
   9  -2   5        0.00        0.29      0.22 o 
  10  -2   5       20.96       22.31      0.98 o 
 -10  -1   5        0.80        1.37      0.37 o 
  -9  -1   5       68.74       66.19      1.67 o 
  -8  -1   5       11.63        9.30      0.91 o 
  -7  -1   5       20.94       14.61      0.47 o 
  -6  -1   5      130.48      108.36      1.44 o 
  -5  -1   5        5.35        8.91      0.23 o 
  -4  -1   5       10.06        9.41      0.15 o 
  -3  -1   5      102.76      103.98      0.72 o 
  -2  -1   5       31.01       36.54      0.30 o 
  -1  -1   5      319.63      338.93      2.51 o 
   0  -1   5      127.70      139.50      1.19 o 
   1  -1   5      109.11      114.71      0.93 o 
   2  -1   5     4190.70     4221.95     32.30 o 
   3  -1   5       12.11       17.03      0.21 o 
   4  -1   5        0.11        0.14      0.04 o 
   5  -1   5      328.73      313.74      2.33 o 
   6  -1   5       21.73       21.04      0.46 o 
   7  -1   5        0.21        0.59      0.15 o 
   8  -1   5        2.24        1.98      0.25 o 
   9  -1   5        6.05        6.73      0.45 o 
  10  -1   5       49.82       52.22      1.30 o 
 -10   0   5       18.20       20.98      1.28 o 
  -9   0   5       38.99       38.09      1.24 o 
  -8   0   5        0.52        0.94      0.58 o 
  -7   0   5       15.83       16.62      0.64 o 
  -6   0   5      165.07      146.03      1.30 o 
  -5   0   5       38.25       29.57      0.42 o 
  -4   0   5       45.96       58.09      0.44 o 
  -3   0   5        9.46        7.86      0.15 o 
  -2   0   5       31.29       49.42      0.39 o 
  -1   0   5      219.50      248.66      1.63 o 
   0   0   5        0.40        1.26      0.05 o 
   1   0   5       46.60       49.56      0.60 o 
   2   0   5      256.39      250.13      2.87 o 
   3   0   5        8.70       13.26      0.21 o 
   4   0   5      314.61      298.72      2.20 o 
   5   0   5      683.23      663.87      4.81 o 
   6   0   5       27.18       27.44      0.46 o 
   7   0   5        2.71        2.59      0.21 o 
   8   0   5      119.67      122.98      1.50 o 
   9   0   5        7.89        7.87      0.38 o 
  10   0   5        2.14        1.88      0.39 o 
  -9   1   5       18.16       17.59      0.94 o 
  -8   1   5       18.87       18.06      0.65 o 
  -7   1   5       43.18       37.51      0.61 o 
  -6   1   5        0.01        0.08      0.10 o 
  -5   1   5      194.67      159.73      1.49 o 
  -4   1   5      120.81      130.60      0.84 o 
  -3   1   5        0.19        0.06      0.05 o 
  -2   1   5        2.95        2.61      0.08 o 
  -1   1   5       26.20       28.36      0.26 o 
   0   1   5      468.98      522.13      4.28 o 
   1   1   5      314.26      313.04      5.07 o 
   2   1   5      156.44      201.72      4.26 o 
   3   1   5     2737.43     2938.71     23.45 o 
   4   1   5      102.79      111.23      0.95 o 
   5   1   5      136.26      129.13      1.42 o 
   6   1   5      250.64      245.99      3.64 o 
   7   1   5        0.07        0.07      0.14 o 
   8   1   5       10.61       10.21      0.46 o 
   9   1   5       20.49       19.57      0.71 o 
  10   1   5        0.17        0.06      0.44 o 
  -9   2   5       27.98       28.61      1.04 o 
  -8   2   5       35.20       35.64      0.79 o 
  -7   2   5        5.13        4.80      0.25 o 
  -6   2   5        1.12        3.33      0.21 o 
  -5   2   5      172.67      169.67      1.41 o 
  -4   2   5       60.82       50.96      0.51 o 
  -3   2   5       60.74       58.43      0.47 o 
  -2   2   5        8.31       12.51      0.17 o 
  -1   2   5       53.42       65.52      0.61 o 
   0   2   5       84.34       95.97      1.15 o 
   1   2   5       32.15       36.06      0.53 o 
   2   2   5      241.31      256.01      2.95 o 
   3   2   5       37.17       40.65      0.67 o 
   4   2   5       10.23        8.84      0.28 o 
   5   2   5     1039.45     1006.59      7.28 o 
   6   2   5      151.06      152.81      1.88 o 
   7   2   5       16.16       16.88      0.61 o 
   8   2   5      108.25      109.13      2.53 o 
   9   2   5        0.22       -0.23      0.36 o 
  10   2   5        0.24        0.51      0.28 o 
  11   2   5       20.53       22.65      0.99 o 
  -8   3   5       66.32       66.65      1.30 o 
  -7   3   5       19.50       18.01      0.64 o 
  -6   3   5       34.40       26.91      0.68 o 
  -5   3   5      127.31      114.66      1.34 o 
  -4   3   5        3.24        4.21      0.20 o 
  -3   3   5        2.33        2.86      0.17 o 
  -2   3   5        8.15        7.39      0.21 o 
  -1   3   5       10.30       13.67      0.24 o 
   0   3   5      291.17      301.07      3.03 o 
   1   3   5      228.85      235.37      2.43 o 
   2   3   5      117.23      115.45      1.36 o 
   3   3   5     1996.05     2105.04     24.59 o 
   4   3   5       17.19       21.75      0.37 o 
   5   3   5        0.12        0.69      0.23 o 
   6   3   5      364.50      365.11      3.83 o 
   7   3   5        6.50        6.51      0.40 o 
   8   3   5        0.44        0.60      0.21 o 
   9   3   5        1.48        1.32      0.31 o 
  10   3   5        5.75        6.34      0.53 o 
  -8   4   5       32.91       35.30      1.13 o 
  -7   4   5        0.02        0.42      0.31 o 
  -6   4   5        9.38       11.01      0.64 o 
  -5   4   5      160.24      152.78      1.98 o 
  -4   4   5       11.35       10.71      0.36 o 
  -3   4   5       20.62       23.60      0.47 o 
  -2   4   5        0.21        0.54      0.12 o 
  -1   4   5        9.63       14.95      0.31 o 
   0   4   5      145.40      159.32      1.76 o 
   1   4   5        9.25        7.80      0.30 o 
   2   4   5       14.53       16.74      0.43 o 
   3   4   5      101.98      120.62      1.62 o 
   4   4   5        0.76        1.68      0.27 o 
   5   4   5      219.90      215.06      3.03 o 
   6   4   5      329.65      346.41      3.76 o 
   7   4   5       13.55       13.17      0.51 o 
   8   4   5        1.55        1.77      0.27 o 
   9   4   5       82.94       83.96      1.71 o 
  10   4   5        7.53        8.20      1.05 o 
  -7   5   5        5.16        6.23      0.58 o 
  -6   5   5       48.76       41.94      1.26 o 
  -5   5   5        0.04        0.09      0.18 o 
  -4   5   5       79.01       77.53      1.04 o 
  -3   5   5       15.40       15.31      0.43 o 
  -2   5   5        2.76        2.71      0.26 o 
  -1   5   5       19.20       22.79      0.57 o 
   0   5   5        3.71        3.85      0.32 o 
   1   5   5       40.56       41.49      0.88 o 
   2   5   5       31.68       33.17      0.76 o 
   3   5   5       55.56       59.07      0.96 o 
   4   5   5      511.18      539.33      5.71 o 
   5   5   5       20.20       21.61      0.61 o 
   6   5   5      102.36      104.40      2.59 o 
   7   5   5       98.46       98.82      1.92 o 
   8   5   5        1.52        0.73      0.29 o 
   9   5   5        9.98       10.35      0.69 o 
  10   5   5       11.04       10.28      0.61 o 
  -7   6   5       25.00       26.70      1.07 o 
  -6   6   5        2.06        2.00      0.43 o 
  -5   6   5        1.60        0.64      0.26 o 
  -4   6   5       66.93       66.87      1.00 o 
  -3   6   5        6.32        5.87      0.50 o 
  -2   6   5        3.37        3.25      0.35 o 
  -1   6   5        0.37        0.20      0.17 o 
   0   6   5       29.67       34.38      0.70 o 
   1   6   5        1.77        2.08      0.32 o 
   2   6   5       11.73       13.24      1.00 o 
   3   6   5       51.48       58.13      1.58 o 
   4   6   5        0.36        0.52      0.24 o 
   5   6   5        0.02       -0.04      0.16 o 
   6   6   5      324.78      307.03     18.02 o 
   7   6   5       76.55       78.38      1.35 o 
   8   6   5       17.54       18.83      0.72 o 
   9   6   5       56.62       55.86      1.46 o 
  10   6   5        0.05        0.04      0.26 o 
  -6   7   5       17.08       16.49      1.06 o 
  -5   7   5       33.16       30.95      1.08 o 
  -4   7   5       49.63       47.82      1.34 o 
  -3   7   5        0.00        0.16      0.27 o 
  -2   7   5        0.10        0.58      0.25 o 
  -1   7   5        0.88        0.70      0.24 o 
   0   7   5        1.16        1.13      0.25 o 
   1   7   5       39.80       39.65      1.19 o 
   2   7   5       25.55       25.97      0.92 o 
   3   7   5       13.05       13.30      1.39 o 
   4   7   5      357.68      357.90      5.49 o 
   5   7   5        6.41        5.84      0.51 o 
   6   7   5        0.14        0.07      0.25 o 
   7   7   5      145.52      145.22      3.94 o 
   8   7   5        1.74        1.09      0.28 o 
   9   7   5        0.05        0.28      0.25 o 
  -5   8   5        1.58        2.76      0.60 o 
  -4   8   5       58.33       59.14      1.38 o 
  -3   8   5        0.65        0.45      0.31 o 
  -2   8   5        2.01        2.54      0.42 o 
  -1   8   5        0.87        0.91      0.32 o 
   0   8   5        2.78        2.35      0.34 o 
   1   8   5       16.14       16.38      0.61 o 
   2   8   5        2.14        2.22      0.23 o 
   3   8   5        1.28        0.42      0.25 o 
   4   8   5       13.42       12.92      0.68 o 
   5   8   5        5.38        6.44      0.62 o 
   6   8   5       82.48       78.26      2.44 o 
   7   8   5       94.74       95.92      2.97 o 
   8   8   5        2.21        1.12      0.26 o 
   9   8   5        0.78        0.61      0.27 o 
  -3   9   5       17.74       15.93      2.80 o 
  -2   9   5        0.11        0.10      0.31 o 
  -1   9   5        0.37        0.13      0.31 o 
   0   9   5       10.43       10.29      0.63 o 
   1   9   5        0.02        0.35      0.25 o 
   2   9   5        5.17        5.48      0.55 o 
   3   9   5        1.33        1.52      0.39 o 
   4   9   5       19.17       17.81      1.14 o 
   5   9   5       98.07       95.94      2.96 o 
   6   9   5        8.10        8.85      0.83 o 
   7   9   5       31.07       32.15      1.58 o 
   8   9   5       22.67       22.46      0.82 o 
  -1  10   5        0.22        0.16      0.45 o 
   0  10   5        0.32        0.76      0.39 o 
   1  10   5        9.07        8.30      0.68 o 
   2  10   5        1.45        1.29      0.37 o 
   3  10   5        3.73        3.61      0.41 o 
   4  10   5        7.67        7.63      0.91 o 
   5  10   5        1.85        1.17      0.52 o 
   6  10   5        0.75        0.63      0.47 o 
  -5 -10   6        6.18        5.50      0.95 o 
  -4 -10   6        1.99        2.64      0.68 o 
  -3 -10   6       16.30       15.30      1.05 o 
  -2 -10   6        9.86        8.87      0.79 o 
  -1 -10   6        3.35        2.32      0.54 o 
   0 -10   6        2.68        2.15      0.96 o 
   1 -10   6        1.94        2.02      0.44 o 
  -6  -9   6       20.22       19.26      1.00 o 
  -5  -9   6       42.52       45.74      1.53 o 
  -4  -9   6        0.30        0.25      0.43 o 
  -3  -9   6        2.32        1.78      0.43 o 
  -2  -9   6       95.38       95.17      2.36 o 
  -1  -9   6        0.66        0.82      0.39 o 
   0  -9   6       25.54       24.60      1.18 o 
   1  -9   6       29.69       30.05      1.06 o 
   2  -9   6        9.61        9.90      0.68 o 
   3  -9   6        5.33        4.71      0.63 o 
   4  -9   6        1.00        2.23      1.72 o 
  -8  -8   6        1.49        1.44      0.43 o 
  -7  -8   6       14.63       13.75      0.85 o 
  -6  -8   6       35.04       34.80      2.11 o 
  -5  -8   6       19.33       18.91      1.70 o 
  -4  -8   6       10.72       10.92      0.72 o 
  -3  -8   6        9.99        8.30      0.65 o 
  -2  -8   6       26.88       25.89      1.05 o 
  -1  -8   6        2.70        2.30      0.91 o 
   0  -8   6        8.10        6.57      1.52 o 
   1  -8   6       17.44       18.26      0.95 o 
   2  -8   6        2.85        3.34      0.46 o 
   3  -8   6        0.70        0.10      0.40 o 
   4  -8   6        9.69        8.96      0.91 o 
   5  -8   6        0.01       -0.34      1.25 o 
  -8  -7   6        0.27        0.02      0.30 o 
  -7  -7   6        9.52        8.67      0.68 o 
  -6  -7   6       49.76       50.05      1.49 o 
  -5  -7   6       69.34       68.35      1.74 o 
  -4  -7   6       25.94       27.46      1.97 o 
  -3  -7   6        0.89        1.52      0.31 o 
  -2  -7   6      154.26      150.87      2.91 o 
  -1  -7   6        9.05        9.26      0.63 o 
   0  -7   6       52.39       49.80      1.17 o 
   1  -7   6       19.95       20.25      0.67 o 
   2  -7   6        0.03        0.15      0.25 o 
   3  -7   6       14.56       15.81      0.66 o 
   4  -7   6       10.35       11.75      2.57 o 
   5  -7   6        0.78       -0.44      0.43 o 
   6  -7   6        7.76        5.87      0.72 o 
  -9  -6   6        0.84        0.90      0.40 o 
  -8  -6   6       15.69       14.97      0.87 o 
  -7  -6   6       32.81       32.38      1.20 o 
  -6  -6   6       27.39       25.76      1.00 o 
  -5  -6   6        1.00        1.69      0.42 o 
  -4  -6   6       21.16       20.51      0.81 o 
  -3  -6   6        1.63        2.14      0.51 o 
  -2  -6   6       37.49       39.23      1.14 o 
  -1  -6   6       54.78       58.11      1.78 o 
   0  -6   6       15.14       15.19      0.88 o 
   1  -6   6       10.55        9.37      0.44 o 
   2  -6   6       18.08       18.88      0.63 o 
   3  -6   6        4.81        4.80      0.43 o 
   4  -6   6        5.22        5.64      0.61 o 
   5  -6   6       25.43       23.38      1.11 o 
   6  -6   6        6.56        6.05      0.68 o 
   7  -6   6       69.33       71.98      1.92 o 
  -9  -5   6       83.07       88.28      1.87 o 
  -8  -5   6        0.39        1.15      0.52 o 
  -7  -5   6        0.03       -0.02      0.26 o 
  -6  -5   6       96.79       93.52      2.07 o 
  -5  -5   6       45.59       48.46      1.41 o 
  -4  -5   6      125.12      123.13      2.35 o 
  -3  -5   6        6.90        6.77      0.92 o 
  -2  -5   6       12.98       15.49      0.38 o 
  -1  -5   6      464.78      496.65      4.42 o 
   0  -5   6       18.68       19.52      0.45 o 
   1  -5   6      158.66      159.75      2.28 o 
   2  -5   6      119.59      127.02      1.38 o 
   3  -5   6       38.00       39.98      0.67 o 
   4  -5   6       32.31       32.27      0.55 o 
   5  -5   6        6.36        5.50      0.30 o 
   6  -5   6        2.77        2.97      0.30 o 
   7  -5   6        1.19        1.64      0.27 o 
   8  -5   6        3.12        2.87      0.60 o 
  -9  -4   6        0.48        0.52      0.26 o 
  -8  -4   6        0.01        0.11      0.22 o 
  -7  -4   6       12.41       12.51      0.58 o 
  -6  -4   6       55.50       50.40      1.11 o 
  -5  -4   6       87.27       85.57      1.19 o 
  -4  -4   6       36.19       39.08      0.68 o 
  -3  -4   6       59.75       58.90      0.85 o 
  -2  -4   6       81.48       85.76      0.93 o 
  -1  -4   6       26.40       33.57      0.48 o 
   0  -4   6       27.74       29.58      0.31 o 
   1  -4   6       18.70       17.81      0.26 o 
   2  -4   6      136.13      140.30      1.23 o 
   3  -4   6       20.44       20.29      0.39 o 
   4  -4   6        3.46        3.62      0.22 o 
   5  -4   6       44.54       44.46      0.70 o 
   6  -4   6       12.21       13.18      0.41 o 
   7  -4   6       54.50       56.07      0.90 o 
   8  -4   6        1.20        1.09      0.31 o 
   9  -4   6        4.32        4.75      0.55 o 
 -10  -3   6        7.54        6.68      0.78 o 
  -9  -3   6      157.37      168.63      2.50 o 
  -8  -3   6        7.66        7.98      0.57 o 
  -7  -3   6        0.61        0.87      0.21 o 
  -6  -3   6       31.40       25.84      0.61 o 
  -5  -3   6       81.39       79.71      1.03 o 
  -4  -3   6      157.58      150.43      1.45 o 
  -3  -3   6       90.23       82.74      0.74 o 
  -2  -3   6        9.35        8.79      0.14 o 
  -1  -3   6     1092.87     1172.98      7.26 o 
   0  -3   6        2.28        0.35      0.07 o 
   1  -3   6      426.99      450.66      2.87 o 
   2  -3   6       95.94      103.20      0.80 o 
   3  -3   6        0.19        0.22      0.07 o 
   4  -3   6       78.13       76.06      0.86 o 
   5  -3   6       19.90       18.91      0.44 o 
   6  -3   6       10.20        7.75      0.31 o 
   7  -3   6       36.50       35.33      0.74 o 
   8  -3   6        3.21        3.19      0.40 o 
   9  -3   6       12.04       11.92      0.69 o 
 -10  -2   6       32.59       33.02      1.23 o 
  -9  -2   6       45.60       46.52      1.39 o 
  -8  -2   6        2.20        1.94      0.40 o 
  -7  -2   6       33.91       32.95      0.75 o 
  -6  -2   6       79.52       71.12      1.02 o 
  -5  -2   6       55.68       54.30      0.80 o 
  -4  -2   6        0.68        1.04      0.09 o 
  -3  -2   6      110.51       95.32      0.64 o 
  -2  -2   6        4.27        5.83      0.13 o 
  -1  -2   6       40.98       46.30      0.41 o 
   0  -2   6      340.18      368.75      2.38 o 
   1  -2   6      110.57      113.04      0.87 o 
   2  -2   6       69.91       74.54      0.56 o 
   3  -2   6       39.72       49.16      0.51 o 
   4  -2   6       17.43       20.66      0.30 o 
   5  -2   6       10.98       12.62      0.37 o 
   6  -2   6       42.99       38.51      0.61 o 
   7  -2   6       33.46       32.82      0.71 o 
   8  -2   6      119.92      121.10      1.90 o 
   9  -2   6       15.35       14.55      0.76 o 
  10  -2   6        6.22        7.10      0.86 o 
  -9  -1   6       19.06       19.13      1.28 o 
  -8  -1   6       99.69      105.69      2.13 o 
  -7  -1   6        2.80        3.21      0.26 o 
  -6  -1   6        0.84        0.61      0.13 o 
  -5  -1   6      157.78      136.74      1.21 o 
  -4  -1   6       69.44       60.21      0.50 o 
  -3  -1   6      226.63      195.21      1.24 o 
  -2  -1   6       33.07       24.30      0.25 o 
  -1  -1   6       18.21       19.09      0.24 o 
   0  -1   6     2655.23     2767.64     18.27 o 
   1  -1   6      105.67       95.74      0.77 o 
   2  -1   6      646.62      692.80      4.00 o 
   3  -1   6      396.22      440.16      2.32 o 
   4  -1   6       95.76       87.11      0.63 o 
   5  -1   6      124.30      116.15      1.04 o 
   6  -1   6       15.00       10.40      0.34 o 
   7  -1   6       11.93       12.30      0.39 o 
   8  -1   6        3.04        3.42      0.30 o 
   9  -1   6        0.29        0.85      0.21 o 
  10  -1   6       18.00       14.44      0.71 o 
  -9   0   6      117.96      124.40      2.49 o 
  -8   0   6        2.45        2.16      0.38 o 
  -7   0   6        4.15        4.81      0.30 o 
  -6   0   6       17.84       20.74      0.42 o 
  -5   0   6       67.76       61.33      0.69 o 
  -4   0   6      113.16      108.76      0.76 o 
  -3   0   6       60.38       43.85      0.38 o 
  -2   0   6      198.80      190.47      1.15 o 
  -1   0   6      196.37      225.56      1.47 o 
   0   0   6      147.98      149.34      1.00 o 
   1   0   6       35.86       35.47      0.61 o 
   2   0   6      114.42      117.30      1.41 o 
   3   0   6      292.75      325.76      2.52 o 
   4   0   6       88.30       86.82      0.77 o 
   5   0   6        0.68        1.49      0.14 o 
   6   0   6      122.37      121.32      1.19 o 
   7   0   6       83.78       86.33      1.12 o 
   8   0   6       78.81       79.29      1.13 o 
   9   0   6        0.10        0.18      0.18 o 
  10   0   6        5.01        5.63      0.67 o 
  -9   1   6       35.89       38.33      1.25 o 
  -8   1   6      174.95      180.11      2.56 o 
  -7   1   6        3.79        3.69      0.26 o 
  -6   1   6        0.03        0.34      0.13 o 
  -5   1   6       34.02       26.83      0.47 o 
  -4   1   6       50.11       44.46      0.43 o 
  -3   1   6      218.39      194.12      1.16 o 
  -2   1   6      100.05       76.02      0.49 o 
  -1   1   6       79.32       96.20      0.66 o 
   0   1   6     2698.40     2691.01     17.48 o 
   1   1   6       24.64       19.55      0.41 o 
   2   1   6     1129.00     1244.31     12.09 o 
   3   1   6      270.74      315.69      2.79 o 
   4   1   6        0.07        0.07      0.05 o 
   5   1   6      207.16      191.23      1.79 o 
   6   1   6       20.99       19.03      0.46 o 
   7   1   6       22.00       17.07      0.72 o 
   8   1   6       65.95       62.96      1.80 o 
   9   1   6        1.25        0.97      0.25 o 
  10   1   6       14.14       12.40      0.60 o 
  -9   2   6       50.45       52.89      1.94 o 
  -8   2   6       56.83       60.34      1.06 o 
  -7   2   6       10.35        9.55      0.36 o 
  -6   2   6       38.72       36.69      0.60 o 
  -5   2   6       78.90       68.25      0.78 o 
  -4   2   6       48.61       48.93      0.59 o 
  -3   2   6        0.23        0.09      0.05 o 
  -2   2   6      151.89      131.43      1.00 o 
  -1   2   6       19.93       24.92      0.33 o 
   0   2   6        0.14        0.14      0.06 o 
   1   2   6      385.65      414.43      3.94 o 
   2   2   6       85.00       81.93      1.04 o 
   3   2   6      109.79      116.54      1.29 o 
   4   2   6        0.00        0.54      0.22 o 
   5   2   6       20.41       25.57      0.46 o 
   6   2   6        2.62        3.15      0.22 o 
   7   2   6       19.96       16.94      0.62 o 
   8   2   6       54.62       54.06      1.27 o 
   9   2   6       80.85       82.90      1.75 o 
  10   2   6       15.12       15.30      0.78 o 
  -8   3   6       10.30       12.01      0.71 o 
  -7   3   6       60.70       63.75      1.24 o 
  -6   3   6        0.40        0.32      0.21 o 
  -5   3   6        0.13       -0.01      0.13 o 
  -4   3   6       55.61       52.30      0.79 o 
  -3   3   6       54.33       51.10      0.69 o 
  -2   3   6       57.13       47.37      0.55 o 
  -1   3   6       18.50       15.15      0.26 o 
   0   3   6       19.99       22.28      0.40 o 
   1   3   6     1020.00     1087.00     11.42 o 
   2   3   6       13.52       11.46      0.33 o 
   3   3   6      253.91      263.42      2.70 o 
   4   3   6      154.08      174.91      1.61 o 
   5   3   6       82.52       79.63      1.07 o 
   6   3   6       99.67       98.21      1.41 o 
   7   3   6       27.48       23.75      0.65 o 
   8   3   6       18.47       19.81      1.00 o 
   9   3   6        2.64        2.82      0.63 o 
  10   3   6        0.15       -0.10      0.30 o 
  -8   4   6      119.15      122.01      2.34 o 
  -7   4   6        3.27        3.07      0.46 o 
  -6   4   6        1.24        0.88      0.34 o 
  -5   4   6        6.68        7.32      0.33 o 
  -4   4   6       16.96       15.13      0.42 o 
  -3   4   6       16.02       15.64      0.39 o 
  -2   4   6        6.77        6.20      0.31 o 
  -1   4   6       72.07       70.35      0.90 o 
   0   4   6       34.55       36.38      0.60 o 
   1   4   6       19.08       24.62      0.56 o 
   2   4   6       12.75       14.49      0.43 o 
   3   4   6        6.96        6.28      0.31 o 
   4   4   6       75.81       83.63      1.16 o 
   5   4   6       61.57       65.96      1.10 o 
   6   4   6        8.24        8.30      0.32 o 
   7   4   6       62.15       60.61      1.08 o 
   8   4   6      107.52      108.61      2.29 o 
   9   4   6       38.17       39.74      1.10 o 
  10   4   6        0.57        0.30      0.27 o 
  -7   5   6       90.85       95.80      2.32 o 
  -6   5   6        1.63        2.35      0.46 o 
  -5   5   6        1.14        0.82      0.22 o 
  -4   5   6       12.86       12.05      0.40 o 
  -3   5   6       14.10       15.19      0.66 o 
  -2   5   6       38.93       35.74      0.81 o 
  -1   5   6       26.28       22.64      0.66 o 
   0   5   6       39.55       40.26      0.91 o 
   1   5   6      594.00      605.44     11.55 o 
   2   5   6        4.76        2.41      0.28 o 
   3   5   6      233.73      241.69      4.06 o 
   4   5   6       37.48       41.23      0.99 o 
   5   5   6        0.01       -0.07      0.19 o 
   6   5   6      143.36      140.67      4.22 o 
   7   5   6       14.41       14.58      0.56 o 
   8   5   6       12.82       11.78      1.34 o 
   9   5   6       35.90       36.49      1.03 o 
  10   5   6        0.11        0.25      0.44 o 
  -6   6   6        4.98        3.90      0.54 o 
  -5   6   6       20.95       20.08      0.64 o 
  -4   6   6       23.20       21.90      0.61 o 
  -3   6   6       15.28       16.14      1.04 o 
  -2   6   6        1.02        1.75      0.33 o 
  -1   6   6       29.74       30.33      1.56 o 
   0   6   6        2.21        2.19      0.23 o 
   1   6   6        0.16        0.29      0.25 o 
   2   6   6       69.35       74.84      3.02 o 
   3   6   6        3.53        3.24      0.43 o 
   4   6   6       33.15       34.27      1.15 o 
   5   6   6       16.24       12.41      2.72 o 
   6   6   6       11.47       11.75      0.52 o 
   7   6   6        0.03       -0.07      0.21 o 
   8   6   6        1.08        0.86      0.23 o 
   9   6   6       36.75       35.08      0.99 o 
  10   6   6       24.28       26.17      1.03 o 
  -5   7   6        0.30        0.27      0.32 o 
  -4   7   6        0.06        0.10      0.26 o 
  -3   7   6        5.04        4.94      0.50 o 
  -2   7   6       24.37       23.17      0.85 o 
  -1   7   6        2.73        2.02      0.31 o 
   0   7   6        0.39        0.24      0.19 o 
   1   7   6        4.13        3.80      0.73 o 
   2   7   6      170.77      173.85      3.18 o 
   3   7   6        5.92        6.56      0.53 o 
   4   7   6       30.28       31.30      1.66 o 
   6   7   6       42.98       43.26      1.47 o 
   7   7   6       49.99       54.18      1.92 o 
   8   7   6       18.90       18.60      0.69 o 
   9   7   6       10.59       11.42      0.62 o 
  -4   8   6        0.52        0.62      0.36 o 
  -3   8   6        0.07       -0.12      0.29 o 
  -2   8   6        0.47        0.38      0.29 o 
  -1   8   6        1.72        1.63      0.35 o 
   0   8   6        8.78        8.44      0.53 o 
   1   8   6        0.26        0.86      0.24 o 
   2   8   6       18.74       18.19      0.87 o 
   3   8   6        2.99        3.11      0.39 o 
   4   8   6        5.38        4.50      0.42 o 
   5   8   6        3.11        3.55      0.45 o 
   6   8   6       23.89       23.61      1.10 o 
   7   8   6       11.35       11.09      0.86 o 
   8   8   6       17.34       16.84      1.15 o 
   9   8   6       51.47       52.83      1.36 o 
  -3   9   6        1.32        1.68      0.45 o 
  -2   9   6        2.56        2.55      0.46 o 
  -1   9   6        6.14        5.01      0.53 o 
   0   9   6        1.89        1.41      0.35 o 
   1   9   6       11.02       11.24      0.72 o 
   2   9   6      112.65      112.77      2.26 o 
   3   9   6        1.78        1.43      0.39 o 
   4   9   6       52.34       53.82      2.96 o 
   5   9   6        6.82        6.76      0.70 o 
   6   9   6        0.29        0.58      0.37 o 
   7   9   6       58.85       64.76      2.24 o 
   8   9   6        9.55        8.84      0.91 o 
  -1  10   6        0.72        0.15      0.37 o 
   0  10   6        2.66        1.45      0.39 o 
   1  10   6        0.20       -0.06      0.26 o 
   2  10   6        0.37       -0.07      0.25 o 
   3  10   6       13.37       11.70      0.62 o 
   4  10   6        0.20       -0.06      0.39 o 
   5  10   6        9.58        9.08      0.87 o 
   6  10   6       11.66       13.23      1.02 o 
  -4 -10   7        3.16        2.19      0.54 o 
  -3 -10   7       10.53        8.90      0.91 o 
  -2 -10   7        0.13        0.21      0.38 o 
  -1 -10   7       18.62       18.47      1.52 o 
   0 -10   7        0.16        1.25      1.08 o 
   1 -10   7        0.34       -0.15      0.33 o 
  -6  -9   7       30.07       28.39      1.24 o 
  -5  -9   7        0.76        0.44      0.40 o 
  -4  -9   7        5.97        7.01      0.67 o 
  -3  -9   7       70.83       65.50      3.07 o 
  -2  -9   7        9.29        9.44      0.87 o 
  -1  -9   7        0.11       -0.01      0.64 o 
   0  -9   7        0.03        0.28      0.47 o 
   1  -9   7        0.97        1.07      0.36 o 
   2  -9   7        6.22        7.64      0.71 o 
   3  -9   7        0.00       -0.85      0.42 o 
  -7  -8   7        4.40        4.23      0.57 o 
  -6  -8   7       10.32        9.36      0.73 o 
  -5  -8   7       67.06       64.63      2.40 o 
  -4  -8   7       17.95       17.74      0.91 o 
  -3  -8   7       44.65       46.06      1.47 o 
  -2  -8   7       12.48       11.99      0.77 o 
  -1  -8   7       28.95       30.24      1.20 o 
   0  -8   7        4.51        5.95      0.49 o 
   1  -8   7        4.23        5.72      0.44 o 
   2  -8   7        1.11        1.64      0.34 o 
   3  -8   7        2.90        4.55      1.05 o 
   4  -8   7       16.24       14.83      1.00 o 
   5  -8   7        1.95        1.03      0.55 o 
  -8  -7   7        9.81       10.28      0.81 o 
  -7  -7   7        5.27        5.00      0.57 o 
  -6  -7   7       16.80       16.31      1.27 o 
  -5  -7   7       57.57       60.25      1.66 o 
  -4  -7   7       14.23       14.66      0.76 o 
  -3  -7   7       10.55       12.15      1.76 o 
  -2  -7   7      101.22       97.93      2.20 o 
  -1  -7   7      133.06      130.65      2.17 o 
   0  -7   7       36.30       35.95      0.88 o 
   1  -7   7        8.78        9.19      0.49 o 
   2  -7   7        0.03        0.20      0.27 o 
   3  -7   7        0.99        0.87      0.52 o 
   4  -7   7        0.47        0.20      0.41 o 
   5  -7   7        0.01       -0.81      0.41 o 
   6  -7   7        1.43        0.58      0.51 o 
  -9  -6   7       13.23       13.24      1.64 o 
  -8  -6   7        0.16        0.21      0.32 o 
  -7  -6   7       12.44       11.81      1.53 o 
  -6  -6   7       12.41       12.16      0.73 o 
  -5  -6   7       59.21       59.25      1.57 o 
  -4  -6   7      136.35      136.97      2.68 o 
  -3  -6   7       64.47       63.99      1.58 o 
  -2  -6   7       32.81       34.93      0.88 o 
  -1  -6   7        7.95        6.86      0.40 o 
   0  -6   7       62.93       69.35      1.21 o 
   1  -6   7        8.28        9.81      0.46 o 
   2  -6   7        0.13        0.71      0.22 o 
   3  -6   7        6.06        5.06      0.43 o 
   4  -6   7        8.30        7.36      0.68 o 
   5  -6   7        2.17        3.01      1.21 o 
   6  -6   7       74.84       74.33      2.00 o 
   7  -6   7       10.31       11.17      0.81 o 
  -9  -5   7       37.29       40.31      1.36 o 
  -8  -5   7        1.04        1.02      0.30 o 
  -7  -5   7       34.07       35.77      1.03 o 
  -6  -5   7        2.07        2.57      0.32 o 
  -5  -5   7      138.60      137.80      2.17 o 
  -4  -5   7        4.36        5.39      0.36 o 
  -3  -5   7       21.38       18.60      0.71 o 
  -2  -5   7      324.71      350.18      3.52 o 
  -1  -5   7       88.59       91.84      1.07 o 
   0  -5   7        1.22        1.54      0.24 o 
   1  -5   7        2.50        2.90      0.20 o 
   2  -5   7        0.71        0.54      0.12 o 
   3  -5   7        2.67        2.57      0.17 o 
   4  -5   7        0.01        0.03      0.15 o 
   5  -5   7        1.56        1.25      0.18 o 
   6  -5   7        8.67        7.87      0.37 o 
   7  -5   7       66.12       69.48      1.22 o 
   8  -5   7       38.97       40.36      2.03 o 
  -9  -4   7       73.73       79.58      1.76 o 
  -8  -4   7       10.16        8.65      1.05 o 
  -7  -4   7       25.35       26.05      0.75 o 
  -6  -4   7       22.45       18.71      0.60 o 
  -5  -4   7       10.24       11.24      0.44 o 
  -4  -4   7      148.69      153.92      1.99 o 
  -3  -4   7        4.98        5.59      0.47 o 
  -2  -4   7      136.18      155.25      1.49 o 
  -1  -4   7      185.97      196.91      1.83 o 
   0  -4   7       85.03       97.05      0.85 o 
   1  -4   7       13.03       18.55      0.29 o 
   2  -4   7       28.89       32.90      0.50 o 
   3  -4   7        3.72        4.06      0.21 o 
   4  -4   7        8.26        6.84      0.30 o 
   5  -4   7       59.35       55.69      0.83 o 
   6  -4   7        2.72        3.02      0.21 o 
   7  -4   7       85.43       89.76      1.38 o 
   8  -4   7       59.74       63.19      1.76 o 
   9  -4   7        3.48        3.01      0.44 o 
  -9  -3   7       13.26       18.04      1.41 o 
  -8  -3   7       21.21       23.60      0.76 o 
  -7  -3   7       11.84       11.64      0.61 o 
  -6  -3   7        6.28        6.60      0.35 o 
  -5  -3   7       85.87       89.00      1.55 o 
  -4  -3   7      166.02      173.40      1.78 o 
  -3  -3   7       16.53       14.99      0.24 o 
  -2  -3   7       31.51       40.88      0.40 o 
  -1  -3   7      495.78      551.38      3.19 o 
   0  -3   7      687.56      738.69      4.22 o 
   1  -3   7      202.63      209.68      1.47 o 
   2  -3   7       49.26       54.04      0.48 o 
   3  -3   7        1.19        1.60      0.12 o 
   4  -3   7        5.30        6.72      0.40 o 
   5  -3   7        1.27        1.34      0.17 o 
   6  -3   7        0.00        0.11      0.13 o 
   7  -3   7        2.09        2.15      0.34 o 
   8  -3   7       94.94       93.79      1.63 o 
   9  -3   7       12.69       12.93      0.68 o 
  -9  -2   7       77.84       77.62      1.89 o 
  -8  -2   7       26.05       23.77      0.93 o 
  -7  -2   7        5.98        4.24      0.34 o 
  -6  -2   7       13.09       15.48      0.48 o 
  -5  -2   7       29.41       26.36      0.48 o 
  -4  -2   7       53.11       53.04      0.57 o 
  -3  -2   7      331.97      340.67      1.92 o 
  -2  -2   7      470.08      512.36      2.77 o 
  -1  -2   7      140.40      164.74      1.12 o 
   0  -2   7      136.78      144.79      1.12 o 
   1  -2   7      158.73      173.15      1.12 o 
   2  -2   7       71.16       92.52      0.67 o 
   3  -2   7        0.26        0.52      0.07 o 
   4  -2   7       10.03        7.19      0.21 o 
   5  -2   7       46.90       45.44      0.65 o 
   6  -2   7        0.40        0.37      0.17 o 
   7  -2   7      205.04      211.38      2.39 o 
   8  -2   7       25.97       25.25      0.93 o 
   9  -2   7        2.21        2.09      0.37 o 
  10  -2   7       32.10       33.53      1.04 o 
  -9  -1   7      228.60      233.59      3.85 o 
  -8  -1   7       51.40       50.46      1.39 o 
  -7  -1   7        1.89        2.52      0.36 o 
  -6  -1   7       29.12       33.01      0.53 o 
  -5  -1   7       11.56       14.22      0.31 o 
  -4  -1   7      428.39      423.11      2.58 o 
  -3  -1   7        3.08        3.39      0.11 o 
  -2  -1   7       34.97       30.39      0.31 o 
  -1  -1   7     1770.12     1960.34     11.20 o 
   0  -1   7      546.13      558.94      3.36 o 
   1  -1   7       38.31       40.56      0.37 o 
   2  -1   7       35.48       40.38      0.33 o 
   3  -1   7        9.19       11.16      0.16 o 
   4  -1   7       14.82       15.39      0.24 o 
   5  -1   7        2.88        2.09      0.15 o 
   6  -1   7       16.99       14.96      0.40 o 
   7  -1   7       27.79       25.99      0.58 o 
   8  -1   7       97.26       97.57      1.48 o 
   9  -1   7       55.58       56.63      1.24 o 
  10  -1   7        5.01        3.66      0.41 o 
  -9   0   7        0.58        0.86      0.35 o 
  -8   0   7       88.19       92.57      1.99 o 
  -7   0   7       31.66       24.96      0.60 o 
  -6   0   7       18.64       20.52      0.43 o 
  -5   0   7       34.84       30.78      0.51 o 
  -4   0   7        3.26        3.14      0.12 o 
  -3   0   7      277.21      270.96      1.52 o 
  -2   0   7       26.91       32.90      0.31 o 
  -1   0   7      424.61      471.70      2.61 o 
   0   0   7      664.74      715.13      4.02 o 
   1   0   7      128.53      128.63      1.15 o 
   2   0   7       84.65      114.97      1.00 o 
   3   0   7       26.69       32.00      0.40 o 
   4   0   7        0.30       -0.02      0.09 o 
   5   0   7        6.07        2.49      0.14 o 
   6   0   7       88.77       78.42      0.99 o 
   7   0   7        3.01        4.68      0.26 o 
   8   0   7      112.81      116.40      1.46 o 
   9   0   7       51.36       53.06      1.07 o 
  10   0   7        1.85        1.60      0.27 o 
  -9   1   7      128.25      133.83      3.43 o 
  -8   1   7       16.34       19.13      0.70 o 
  -7   1   7        5.08        5.57      0.43 o 
  -6   1   7        2.81        2.95      0.24 o 
  -5   1   7        1.84        1.91      0.20 o 
  -4   1   7      236.66      235.06      1.56 o 
  -3   1   7      174.52      171.57      1.20 o 
  -2   1   7        1.32        1.46      0.07 o 
  -1   1   7      118.43      144.50      1.00 o 
   0   1   7     1211.79     1355.19      8.82 o 
   1   1   7     1082.32     1145.31      7.57 o 
   2   1   7      212.01      217.88      1.93 o 
   3   1   7       26.11       26.91      0.33 o 
   4   1   7        5.29        4.34      0.16 o 
   5   1   7       46.92       51.10      0.77 o 
   6   1   7        0.93        1.14      0.24 o 
   7   1   7        0.16        0.29      0.23 o 
   8   1   7        2.37        2.18      0.32 o 
   9   1   7       83.06       86.02      1.84 o 
  10   1   7       12.79       12.90      0.61 o 
  -9   2   7       21.86       24.49      2.22 o 
  -8   2   7       73.20       75.87      1.41 o 
  -7   2   7       24.98       23.32      0.62 o 
  -6   2   7        6.64        5.16      0.28 o 
  -5   2   7        1.93        2.84      0.24 o 
  -4   2   7       10.21        9.35      0.22 o 
  -3   2   7       12.28       11.92      0.24 o 
  -2   2   7      349.03      350.61      2.30 o 
  -1   2   7      608.72      645.70      4.38 o 
   0   2   7      240.98      273.76      1.88 o 
   1   2   7      153.43      163.85      1.63 o 
   2   2   7      152.84      168.75      1.65 o 
   3   2   7      129.30      164.08      1.75 o 
   4   2   7        0.75        0.19      0.05 o 
   5   2   7       12.01        7.98      0.22 o 
   6   2   7       81.65       77.57      1.01 o 
   7   2   7        5.38        5.48      0.35 o 
   8   2   7      217.81      222.07      3.54 o 
   9   2   7       20.87       21.08      1.42 o 
  10   2   7        0.41        0.29      0.28 o 
  -8   3   7      210.97      220.93      3.47 o 
  -7   3   7       24.35       24.48      0.91 o 
  -6   3   7        8.93       10.57      0.83 o 
  -5   3   7        8.89        9.19      0.40 o 
  -4   3   7       20.91       23.48      0.50 o 
  -3   3   7      400.18      386.89      3.30 o 
  -2   3   7       16.80       18.80      0.34 o 
  -1   3   7        8.53        6.71      0.19 o 
   0   3   7     1277.92     1377.41     11.01 o 
   1   3   7      252.57      253.33      2.67 o 
   2   3   7       47.65       45.99      0.92 o 
   3   3   7       11.28       13.78      0.59 o 
   4   3   7        0.06        0.03      0.07 o 
   5   3   7       52.41       51.74      1.19 o 
   6   3   7        0.04        0.02      0.14 o 
   7   3   7       22.00       19.22      0.59 o 
   8   3   7       28.48       28.49      0.86 o 
   9   3   7       54.07       53.03      1.33 o 
  10   3   7       46.59       43.92      1.27 o 
  -8   4   7        0.00        0.17      0.36 o 
  -7   4   7       46.93       47.49      1.33 o 
  -6   4   7       23.00       19.98      0.89 o 
  -5   4   7       13.31       12.44      0.44 o 
  -4   4   7       19.38       17.96      0.46 o 
  -3   4   7        0.19        0.40      0.13 o 
  -2   4   7      147.66      148.53      1.83 o 
  -1   4   7       14.00       14.61      0.50 o 
   0   4   7      131.45      148.48      1.67 o 
   1   4   7      353.22      374.88      4.21 o 
   2   4   7       41.31       45.09      0.90 o 
   3   4   7      101.70      122.12      1.71 o 
   4   4   7       10.19       12.06      0.40 o 
   5   4   7        6.69        7.60      0.30 o 
   6   4   7        8.58        7.19      0.44 o 
   7   4   7       57.23       54.29      1.01 o 
   8   4   7        3.83        4.55      0.58 o 
   9   4   7       59.84       63.56      1.45 o 
  10   4   7       19.45       19.26      0.83 o 
  -7   5   7       11.25       12.15      0.76 o 
  -6   5   7        0.07        0.35      0.35 o 
  -5   5   7        0.32        0.09      0.23 o 
  -4   5   7        1.61        1.15      0.20 o 
  -3   5   7      196.59      194.18      2.45 o 
  -2   5   7       83.69       85.84      1.39 o 
  -1   5   7        0.86        1.32      0.23 o 
   0   5   7      106.08      117.85      1.73 o 
   1   5   7      246.31      257.14      4.58 o 
   2   5   7      106.34      113.65      2.29 o 
   3   5   7       22.23       21.08      0.71 o 
   4   5   7        3.68        5.82      0.39 o 
   5   5   7        3.88        3.66      0.60 o 
   6   5   7       37.16       38.32      0.96 o 
   7   5   7        4.05        3.68      0.41 o 
   8   5   7        2.44        2.53      0.30 o 
   9   5   7        0.39        0.51      0.26 o 
  10   5   7       40.45       41.26      1.45 o 
  -6   6   7       12.78       15.03      1.39 o 
  -5   6   7        0.05       -0.15      0.22 o 
  -4   6   7        0.43        0.33      0.23 o 
  -3   6   7        0.02       -0.03      0.27 o 
  -2   6   7        1.31        1.67      0.28 o 
  -1   6   7      124.14      126.96      1.81 o 
   0   6   7      125.70      130.20      2.35 o 
   1   6   7      104.13      109.23      3.33 o 
   2   6   7       18.06       10.47      0.94 o 
   3   6   7       48.87       58.28      2.20 o 
   5   6   7        4.58        4.14      0.52 o 
   6   6   7        8.31        7.64      0.43 o 
   7   6   7       41.63       40.49      1.08 o 
   8   6   7        3.88        3.95      0.40 o 
   9   6   7       87.77       91.43      1.75 o 
  10   6   7        5.86        5.75      0.48 o 
  -5   7   7        4.84        5.05      0.51 o 
  -4   7   7        1.19        1.45      0.35 o 
  -3   7   7       17.14       15.44      0.79 o 
  -2   7   7      156.39      153.31      2.56 o 
  -1   7   7        5.64        6.57      0.48 o 
   0   7   7        0.11       -0.03      0.17 o 
   1   7   7      369.38      377.50      6.34 o 
   2   7   7       25.50       24.08      1.53 o 
   3   7   7        6.80        5.93      0.83 o 
   4   7   7        5.61        5.48      0.79 o 
   6   7   7       33.46       34.98      1.20 o 
   7   7   7        3.02        3.32      0.49 o 
   8   7   7        7.18        7.08      0.44 o 
   9   7   7       13.04       12.79      0.64 o 
  -4   8   7        2.97        2.98      0.51 o 
  -3   8   7        2.44        2.47      0.44 o 
  -2   8   7        0.21        0.20      0.40 o 
  -1   8   7       44.51       45.66      1.23 o 
   0   8   7        0.02        0.11      0.24 o 
   1   8   7       60.24       56.68      2.22 o 
   2   8   7       57.63       54.33      1.58 o 
   3   8   7        8.65        7.79      0.65 o 
   4   8   7       37.25       37.66      1.09 o 
   6   8   7        2.65        2.73      0.42 o 
   7   8   7        0.89        1.17      0.41 o 
   8   8   7       11.49       12.28      0.94 o 
  -3   9   7        0.59        0.57      0.38 o 
  -2   9   7       79.66       75.33      1.83 o 
  -1   9   7       17.18       16.73      0.85 o 
   0   9   7        0.02        0.12      0.27 o 
   1   9   7       59.37       58.01      1.33 o 
   2   9   7       56.64       58.88      1.23 o 
   3   9   7        5.70        5.05      0.55 o 
   4   9   7        0.00        0.11      0.27 o 
   5   9   7        0.16        0.47      0.34 o 
   6   9   7        3.85        4.06      0.53 o 
   7   9   7       17.71       17.68      1.03 o 
   0  10   7       34.52       36.04      1.45 o 
   1  10   7       17.13       16.40      0.78 o 
   2  10   7       38.70       34.73      1.01 o 
   3  10   7        1.92        2.05      0.48 o 
   4  10   7       13.69       10.79      0.99 o 
   5  10   7        5.67        6.08      0.74 o 
   6  10   7        2.12        2.47      0.53 o 
  -4 -10   8       11.58       13.06      0.95 o 
  -3 -10   8        0.73        0.59      0.45 o 
  -2 -10   8       10.04        9.58      2.42 o 
  -1 -10   8        6.94        7.08      1.60 o 
   0 -10   8        0.34        0.32      0.36 o 
   1 -10   8        0.68       -0.08      0.34 o 
  -6  -9   8        0.83        0.98      0.47 o 
  -5  -9   8        7.41        8.12      0.76 o 
  -4  -9   8       54.89       56.21      1.79 o 
  -3  -9   8       19.17       18.89      1.47 o 
  -2  -9   8       15.24       14.38      0.93 o 
  -1  -9   8       45.67       43.88      1.60 o 
   0  -9   8        0.00        0.21      0.30 o 
   1  -9   8        6.47        7.12      0.55 o 
   2  -9   8        1.85        1.21      0.49 o 
   3  -9   8        0.07       -0.70      0.82 o 
  -7  -8   8        0.47       -0.14      1.12 o 
  -6  -8   8       73.34       71.19      2.01 o 
  -5  -8   8      305.16      304.71      5.35 o 
  -4  -8   8        1.67        2.65      0.48 o 
  -3  -8   8        0.68        0.99      0.37 o 
  -2  -8   8        2.97        1.62      0.43 o 
  -1  -8   8        7.54        7.33      0.60 o 
   0  -8   8       10.67        9.74      0.62 o 
   1  -8   8        5.65        5.18      0.44 o 
   2  -8   8        7.97        8.67      0.69 o 
   3  -8   8        2.97        4.73      1.69 o 
   4  -8   8        0.01       -0.85      0.43 o 
   5  -8   8        2.19        2.01      0.64 o 
  -8  -7   8       49.47       49.90      1.70 o 
  -7  -7   8        1.83        1.40      0.42 o 
  -6  -7   8       17.08       17.09      0.91 o 
  -5  -7   8       28.52       26.37      1.09 o 
  -4  -7   8        8.91        9.47      0.99 o 
  -3  -7   8      142.88      143.71      3.19 o 
  -2  -7   8       18.36       18.65      0.71 o 
  -1  -7   8       18.13       19.64      1.32 o 
   0  -7   8        6.56        7.70      0.93 o 
   1  -7   8        2.37        1.97      0.29 o 
   2  -7   8       26.52       26.13      0.80 o 
   3  -7   8        0.58        0.06      0.80 o 
   4  -7   8        9.15        8.08      0.76 o 
   5  -7   8        0.01        0.86      0.52 o 
   6  -7   8       30.53       31.25      1.33 o 
  -8  -6   8       22.61       23.96      1.60 o 
  -7  -6   8        1.17        1.27      0.39 o 
  -6  -6   8       32.00       30.24      1.16 o 
  -5  -6   8      393.06      396.62      6.47 o 
  -4  -6   8      186.05      187.83      4.41 o 
  -3  -6   8       12.39       12.24      0.98 o 
  -2  -6   8        4.83        4.30      0.45 o 
  -1  -6   8       48.32       50.44      1.01 o 
   0  -6   8       13.99       14.37      0.54 o 
   1  -6   8        7.45        7.26      0.59 o 
   2  -6   8        0.04        0.17      0.23 o 
   3  -6   8        4.27        3.72      0.41 o 
   4  -6   8       31.97       34.91      1.45 o 
   5  -6   8        4.17        3.12      0.94 o 
   6  -6   8        2.18        2.40      0.54 o 
   7  -6   8       20.67       23.02      1.03 o 
  -9  -5   8        9.52       10.41      1.00 o 
  -8  -5   8       10.39        9.32      0.54 o 
  -7  -5   8       60.57       62.18      1.44 o 
  -6  -5   8       13.01       12.00      0.58 o 
  -5  -5   8        0.28        0.71      0.27 o 
  -4  -5   8       42.57       42.84      0.91 o 
  -3  -5   8      127.91      131.38      2.33 o 
  -2  -5   8       95.20       97.81      1.47 o 
  -1  -5   8       87.92       87.75      1.23 o 
   0  -5   8      124.47      131.38      1.82 o 
   1  -5   8       17.74       18.55      0.47 o 
   2  -5   8       50.73       49.70      0.65 o 
   3  -5   8        0.98        1.09      0.15 o 
   4  -5   8        5.41        5.60      0.25 o 
   5  -5   8       36.05       35.64      0.71 o 
   6  -5   8        0.34        0.29      0.19 o 
   7  -5   8       70.32       76.17      1.56 o 
   8  -5   8        1.73        1.22      0.58 o 
  -9  -4   8       23.78       28.43      2.14 o 
  -8  -4   8       32.97       35.99      1.72 o 
  -7  -4   8       26.63       25.94      0.78 o 
  -6  -4   8        4.84        4.04      0.33 o 
  -5  -4   8      176.59      179.80      2.59 o 
  -4  -4   8     1112.01     1110.77     11.46 o 
  -3  -4   8       32.26       32.59      0.80 o 
  -2  -4   8       48.92       47.81      0.59 o 
  -1  -4   8        3.02        4.59      0.13 o 
   0  -4   8       37.93       44.09      0.47 o 
   1  -4   8        1.67        1.97      0.16 o 
   2  -4   8        6.66        6.50      0.23 o 
   3  -4   8        4.26        3.49      0.22 o 
   4  -4   8       28.40       25.57      0.56 o 
   5  -4   8        0.03        0.27      0.15 o 
   6  -4   8       16.28       18.35      0.58 o 
   7  -4   8       55.33       57.44      1.02 o 
   8  -4   8        3.27        2.35      0.46 o 
  -9  -3   8       93.84       97.69      2.20 o 
  -8  -3   8        4.50        4.46      0.51 o 
  -7  -3   8      143.65      144.03      2.11 o 
  -6  -3   8        6.65        6.61      0.36 o 
  -5  -3   8       54.25       51.52      0.82 o 
  -4  -3   8      167.97      164.65      1.79 o 
  -3  -3   8       11.47       11.00      0.25 o 
  -2  -3   8      430.70      455.81      2.77 o 
  -1  -3   8       99.93      107.12      0.79 o 
   0  -3   8       42.48       50.45      0.47 o 
   1  -3   8        0.88        0.81      0.08 o 
   2  -3   8       64.18       66.82      0.61 o 
   3  -3   8       40.97       38.50      0.49 o 
   4  -3   8       18.73       17.22      0.40 o 
   5  -3   8       47.37       40.51      1.05 o 
   6  -3   8        2.60        3.00      0.25 o 
   7  -3   8       62.64       64.91      1.83 o 
   8  -3   8       13.27       12.59      0.57 o 
   9  -3   8       15.74       15.85      0.69 o 
  -9  -2   8        2.06        1.69      0.40 o 
  -8  -2   8       53.62       63.30      1.61 o 
  -7  -2   8       50.20       50.54      1.33 o 
  -6  -2   8        4.05        3.83      0.31 o 
  -5  -2   8       52.55       48.23      0.71 o 
  -4  -2   8      988.47      972.02      6.43 o 
  -3  -2   8      323.44      309.08      1.78 o 
  -2  -2   8        4.08        5.72      0.14 o 
  -1  -2   8       14.27       20.30      0.25 o 
   0  -2   8      139.92      164.28      1.12 o 
   1  -2   8       13.27        9.30      0.17 o 
   2  -2   8       29.29       25.85      0.29 o 
   3  -2   8        5.08        3.55      0.13 o 
   4  -2   8        6.77        6.80      0.21 o 
   5  -2   8      113.82       96.62      1.06 o 
   6  -2   8        6.45        3.10      0.22 o 
   7  -2   8        3.31        3.13      0.27 o 
   8  -2   8       38.81       43.01      1.23 o 
   9  -2   8        0.88        0.92      0.50 o 
  -9  -1   8       13.15       12.80      0.77 o 
  -8  -1   8       14.12       14.98      0.77 o 
  -7  -1   8       32.35       31.23      1.02 o 
  -6  -1   8      120.93      119.53      1.36 o 
  -5  -1   8       40.87       37.81      0.56 o 
  -4  -1   8       29.55       25.92      0.37 o 
  -3  -1   8       74.99       77.43      0.65 o 
  -2  -1   8      197.08      203.76      1.19 o 
  -1  -1   8      284.41      310.68      1.87 o 
   0  -1   8      476.37      506.77      2.82 o 
   1  -1   8      173.08      202.36      1.17 o 
   2  -1   8       72.96       77.09      0.53 o 
   3  -1   8      263.64      259.78      2.13 o 
   4  -1   8        0.46        2.41      0.14 o 
   5  -1   8       28.72       32.89      0.54 o 
   6  -1   8       86.31       76.68      1.02 o 
   7  -1   8        1.12        1.45      0.19 o 
   8  -1   8       88.02       92.18      1.44 o 
   9  -1   8        2.17        2.21      0.32 o 
  10  -1   8        3.76        3.08      0.39 o 
  -9   0   8       11.41       12.50      0.76 o 
  -8   0   8       22.59       26.20      1.01 o 
  -7   0   8       33.95       37.58      0.77 o 
  -6   0   8       32.18       30.40      0.54 o 
  -5   0   8       12.44       10.07      0.30 o 
  -4   0   8      187.68      181.66      1.31 o 
  -3   0   8     1949.04     1840.18      9.85 o 
  -2   0   8      127.39      152.92      0.96 o 
  -1   0   8      201.17      224.44      1.32 o 
   0   0   8        1.22        6.74      0.12 o 
   1   0   8       37.40       48.59      0.54 o 
   2   0   8        2.73        4.84      0.15 o 
   3   0   8       30.63       20.17      0.31 o 
   4   0   8        2.72        1.68      0.11 o 
   5   0   8       81.72       59.26      0.67 o 
   6   0   8        0.06        0.15      0.21 o 
   7   0   8       41.76       42.52      0.80 o 
   8   0   8       88.42       88.75      1.33 o 
   9   0   8        2.08        1.72      0.30 o 
  10   0   8       64.94       67.10      1.31 o 
  -9   1   8       47.94       52.76      1.47 o 
  -8   1   8      123.42      127.71      2.24 o 
  -7   1   8        1.91        2.17      0.26 o 
  -6   1   8      172.46      174.81      1.69 o 
  -5   1   8       11.38       10.54      0.31 o 
  -4   1   8       83.38       79.64      0.72 o 
  -3   1   8      346.15      334.05      2.00 o 
  -2   1   8       16.23       14.65      0.18 o 
  -1   1   8      719.98      777.51      5.25 o 
   0   1   8      377.51      408.62      2.71 o 
   1   1   8       37.37       48.45      0.44 o 
   2   1   8       37.18       36.17      0.36 o 
   3   1   8      166.31      167.94      1.20 o 
   4   1   8       28.75       21.49      0.29 o 
   5   1   8       67.17       58.72      0.93 o 
   6   1   8      107.32       91.51      1.44 o 
   7   1   8        7.32        8.01      0.47 o 
   8   1   8       66.28       65.67      1.48 o 
   9   1   8       17.38       16.84      0.78 o 
  10   1   8       24.33       23.80      0.99 o 
  -8   2   8        4.38        4.93      0.42 o 
  -7   2   8       27.92       34.24      0.89 o 
  -6   2   8       44.81       43.80      0.82 o 
  -5   2   8        1.49        0.93      0.16 o 
  -4   2   8       24.47       22.96      0.48 o 
  -3   2   8     1047.70     1027.08      6.78 o 
  -2   2   8      196.79      183.81      1.41 o 
  -1   2   8        3.85        4.85      0.16 o 
   0   2   8        3.22        6.56      0.15 o 
   1   2   8       80.46       95.37      0.95 o 
   2   2   8        0.02        0.77      0.13 o 
   3   2   8       19.10       17.08      0.41 o 
   4   2   8       24.89       23.67      0.40 o 
   5   2   8        4.93        5.88      0.26 o 
   6   2   8      153.10      134.28      1.69 o 
   7   2   8        1.02        0.65      0.17 o 
   8   2   8        0.27        0.58      0.23 o 
   9   2   8       26.46       29.37      1.00 o 
  10   2   8        4.65        5.43      0.57 o 
  -8   3   8       19.31       19.99      1.21 o 
  -7   3   8        8.46        8.18      0.60 o 
  -6   3   8       36.88       36.62      1.09 o 
  -5   3   8      106.89      104.38      1.32 o 
  -4   3   8       72.81       67.92      0.96 o 
  -3   3   8       47.94       44.28      0.71 o 
  -2   3   8       66.60       68.11      0.80 o 
  -1   3   8      148.39      154.27      1.43 o 
   0   3   8      106.76      114.36      1.10 o 
   1   3   8      189.69      197.22      2.54 o 
   2   3   8       10.30       15.57      0.41 o 
   3   3   8       55.21       60.16      0.79 o 
   4   3   8      205.32      207.74      2.07 o 
   5   3   8        1.71        3.23      0.25 o 
   6   3   8        7.73        8.05      0.29 o 
   7   3   8       46.70       42.22      0.91 o 
   8   3   8        0.07        0.28      0.21 o 
   9   3   8       67.86       70.45      1.58 o 
  10   3   8        1.73        1.93      0.43 o 
  -7   4   8        5.90        6.34      0.59 o 
  -6   4   8       22.82       24.76      1.19 o 
  -5   4   8        4.73        4.09      0.34 o 
  -4   4   8        8.11        7.34      0.32 o 
  -3   4   8       68.18       68.94      0.96 o 
  -2   4   8     1177.37     1154.11     10.69 o 
  -1   4   8      103.36      101.98      1.60 o 
   0   4   8       16.49       15.69      0.36 o 
   1   4   8        3.11        4.00      0.40 o 
   2   4   8        6.84       10.80      0.49 o 
   3   4   8       21.30       23.97      0.72 o 
   4   4   8       11.80       12.26      0.52 o 
   5   4   8        2.47        1.60      0.19 o 
   6   4   8      105.77       88.95      3.19 o 
   7   4   8        0.43        0.49      0.17 o 
   8   4   8       28.12       29.06      0.78 o 
   9   4   8       57.83       57.32      1.36 o 
  10   4   8        0.34        0.03      0.25 o 
  -7   5   8       58.70       60.36      1.60 o 
  -6   5   8        0.10       -0.29      0.31 o 
  -5   5   8       95.92       95.04      1.43 o 
  -4   5   8        0.68        0.90      0.19 o 
  -3   5   8       49.02       49.01      0.93 o 
  -2   5   8      161.04      157.18      2.40 o 
  -1   5   8        6.39        6.69      0.41 o 
   0   5   8      253.16      258.68      3.27 o 
   1   5   8       87.32       83.99      2.03 o 
   2   5   8        3.40        5.45      0.49 o 
   3   5   8       20.19       17.35      0.80 o 
   4   5   8       79.53       83.04      1.91 o 
   5   5   8        7.45        8.46      0.68 o 
   6   5   8       14.22       13.24      0.55 o 
   7   5   8       54.48       54.38      1.48 o 
   8   5   8        3.35        3.31      0.45 o 
   9   5   8       34.91       33.66      1.53 o 
  10   5   8       16.28       16.19      0.75 o 
  -6   6   8        6.51        6.17      0.62 o 
  -5   6   8       15.24       15.17      0.59 o 
  -4   6   8        0.02        0.05      0.22 o 
  -3   6   8        1.88        1.91      0.32 o 
  -2   6   8      447.00      442.57      4.92 o 
  -1   6   8       59.23       59.68      1.26 o 
   0   6   8       18.11       19.84      0.64 o 
   1   6   8        0.13        0.16      0.12 o 
   2   6   8       14.15       14.93      1.59 o 
   3   6   8        3.81        3.54      0.49 o 
   4   6   8        8.42        8.63      0.85 o 
   5   6   8       12.77       14.19      0.86 o 
   6   6   8        0.00       -0.13      0.16 o 
   7   6   8       79.25       80.14      1.65 o 
   8   6   8        0.53        0.21      0.24 o 
   9   6   8        0.64        0.70      0.58 o 
  10   6   8        6.40        6.61      0.52 o 
  -5   7   8       16.00       16.57      0.79 o 
  -4   7   8       35.12       34.99      1.40 o 
  -3   7   8       55.34       52.22      1.25 o 
  -2   7   8       23.42       20.46      0.82 o 
  -1   7   8       16.94       17.78      0.92 o 
   0   7   8       92.09       96.71      1.70 o 
   1   7   8       14.03       13.90      0.60 o 
   2   7   8       18.83       18.47      1.36 o 
   3   7   8        2.61        2.52      0.62 o 
   4   7   8        4.31        4.27      0.75 o 
   6   7   8        0.48        0.67      0.23 o 
   7   7   8        0.55        0.45      0.31 o 
   8   7   8       10.57       11.10      0.86 o 
   9   7   8        0.39        0.21      0.24 o 
  -4   8   8        0.03        0.64      0.39 o 
  -3   8   8        1.49        1.24      0.38 o 
  -2   8   8       18.55       17.92      1.27 o 
  -1   8   8      336.21      332.72      4.88 o 
   0   8   8       30.45       30.98      0.94 o 
   1   8   8        1.43        1.52      0.28 o 
   2   8   8        2.05        1.37      0.60 o 
   3   8   8        1.63        2.00      0.44 o 
   4   8   8        7.51        7.46      0.46 o 
   7   8   8       50.28       51.31      1.73 o 
   8   8   8        0.90        0.79      0.42 o 
  -2   9   8       15.82       18.50      0.92 o 
  -1   9   8       39.54       38.36      1.22 o 
   0   9   8        7.84        7.89      0.57 o 
   1   9   8       85.73       85.52      1.69 o 
   2   9   8       15.02       15.67      0.63 o 
   3   9   8        0.00        0.47      0.30 o 
   4   9   8        4.63        3.75      0.57 o 
   5   9   8       14.28       11.49      0.75 o 
   6   9   8        1.88        1.91      0.40 o 
   7   9   8        0.24        0.24      0.34 o 
   0  10   8       15.12       13.98      0.79 o 
   1  10   8       17.53       17.43      1.20 o 
   2  10   8        0.22        0.24      0.26 o 
   3  10   8        1.91        1.68      0.46 o 
   4  10   8        2.77        2.10      0.47 o 
   5  10   8        5.30        4.56      0.65 o 
  -3 -10   9        0.88        0.60      0.47 o 
  -2 -10   9        1.16        0.81      1.35 o 
  -1 -10   9        4.57        4.90      0.56 o 
   0 -10   9        0.21        0.24      0.36 o 
  -5  -9   9       56.70       54.46      1.83 o 
  -4  -9   9        1.08        1.25      0.47 o 
  -3  -9   9       12.15       11.20      0.90 o 
  -2  -9   9        4.41        3.50      0.70 o 
  -1  -9   9        3.92        3.52      0.46 o 
   0  -9   9        6.22        5.19      0.54 o 
   1  -9   9        0.02        0.49      0.71 o 
   2  -9   9        1.55        1.10      0.49 o 
   3  -9   9        9.07        7.58      1.75 o 
  -7  -8   9        0.08       -0.56      0.33 o 
  -6  -8   9      114.79      115.46      2.79 o 
  -5  -8   9        4.10        3.60      0.57 o 
  -4  -8   9       96.34       94.30      3.33 o 
  -3  -8   9        0.44        0.16      0.35 o 
  -2  -8   9        2.32        1.77      0.35 o 
  -1  -8   9       21.94       21.86      0.85 o 
   0  -8   9        1.53        2.54      0.34 o 
   1  -8   9       10.69       11.83      0.61 o 
   2  -8   9        3.06        3.56      0.89 o 
   3  -8   9        9.41       10.28      0.85 o 
   4  -8   9       40.90       38.61      1.54 o 
   5  -8   9        4.10        4.24      0.69 o 
  -7  -7   9        0.06        0.19      0.32 o 
  -6  -7   9        1.23        1.13      0.41 o 
  -5  -7   9       15.53       15.58      0.87 o 
  -4  -7   9       87.16       90.45      1.80 o 
  -3  -7   9        3.44        3.36      0.81 o 
  -2  -7   9        4.57        4.00      0.61 o 
  -1  -7   9       23.88       25.59      0.76 o 
   0  -7   9        8.14        7.01      0.44 o 
   1  -7   9        0.02        0.17      0.21 o 
   2  -7   9       10.74        9.86      0.70 o 
   3  -7   9        0.01        0.32      0.39 o 
   4  -7   9       29.14       26.42      1.22 o 
   5  -7   9       17.87       17.28      1.05 o 
   6  -7   9       42.34       44.93      1.57 o 
  -8  -6   9        3.02        3.02      0.45 o 
  -7  -6   9        5.21        5.71      0.51 o 
  -6  -6   9       37.79       37.46      1.09 o 
  -5  -6   9      324.40      329.37      4.48 o 
  -4  -6   9      218.07      218.37      3.19 o 
  -3  -6   9        0.52        0.60      0.22 o 
  -2  -6   9       29.44       30.08      0.97 o 
  -1  -6   9        7.56        8.36      0.44 o 
   0  -6   9        8.18        9.39      0.46 o 
   1  -6   9        2.37        2.35      0.29 o 
   2  -6   9       11.64       13.11      0.63 o 
   3  -6   9        5.79        5.66      0.80 o 
   4  -6   9       73.41       69.09      1.21 o 
   5  -6   9        2.94        2.31      0.36 o 
   6  -6   9        0.53        0.29      0.43 o 
   7  -6   9       31.36       32.98      1.86 o 
  -8  -5   9       58.29       61.24      1.51 o 
  -7  -5   9        4.07        3.78      0.37 o 
  -6  -5   9        5.25        5.90      0.41 o 
  -5  -5   9       14.50       14.81      0.57 o 
  -4  -5   9      256.10      255.50      3.13 o 
  -3  -5   9       19.78       20.45      0.78 o 
  -2  -5   9       10.29       11.12      0.96 o 
  -1  -5   9       17.21       19.51      0.53 o 
   0  -5   9       10.44       10.42      0.66 o 
   1  -5   9       16.56       15.34      0.53 o 
   2  -5   9        1.94        1.82      0.16 o 
   3  -5   9        1.24        1.01      0.17 o 
   4  -5   9       52.12       49.18      0.83 o 
   5  -5   9       12.07       13.11      0.45 o 
   6  -5   9       16.40       18.71      0.61 o 
   7  -5   9        8.25        8.77      0.47 o 
   8  -5   9        0.70        0.51      0.34 o 
  -9  -4   9        6.62        9.02      0.85 o 
  -8  -4   9        5.40        5.44      0.67 o 
  -7  -4   9        5.65        5.75      0.42 o 
  -6  -4   9        1.17        0.58      0.21 o 
  -5  -4   9      475.80      460.43      5.11 o 
  -4  -4   9        9.80       11.33      0.46 o 
  -3  -4   9      177.13      179.76      2.29 o 
  -2  -4   9        3.26        4.03      0.23 o 
  -1  -4   9       14.64       15.94      0.27 o 
   0  -4   9       48.75       49.97      0.72 o 
   1  -4   9        0.37        0.30      0.10 o 
   2  -4   9       18.13       18.80      0.41 o 
   3  -4   9       16.21       16.66      0.44 o 
   4  -4   9       13.61       11.42      0.39 o 
   5  -4   9      133.81      114.82      1.46 o 
   6  -4   9        5.76        6.14      0.36 o 
   7  -4   9        8.86        9.35      0.53 o 
   8  -4   9        3.24        4.47      0.45 o 
  -9  -3   9        7.91        7.67      0.95 o 
  -8  -3   9        6.84        8.51      0.63 o 
  -7  -3   9       45.08       47.82      1.08 o 
  -6  -3   9        4.67        4.12      0.34 o 
  -5  -3   9        6.09        5.61      0.32 o 
  -4  -3   9       62.64       60.10      0.79 o 
  -3  -3   9      278.91      281.50      2.17 o 
  -2  -3   9        7.79        8.41      0.21 o 
  -1  -3   9        6.60        6.14      0.16 o 
   0  -3   9       70.68       72.78      0.59 o 
   1  -3   9       32.45       26.27      0.36 o 
   2  -3   9        2.75        2.80      0.14 o 
   3  -3   9       73.88       72.87      0.79 o 
   4  -3   9        3.60        5.99      0.24 o 
   5  -3   9      108.87       97.02      1.07 o 
   6  -3   9       51.54       49.18      1.11 o 
   7  -3   9       84.28       91.77      1.86 o 
   8  -3   9        1.15        1.04      0.33 o 
   9  -3   9        5.98        6.52      0.48 o 
  -9  -2   9       12.21       13.54      1.47 o 
  -8  -2   9        0.30        0.31      0.53 o 
  -7  -2   9        1.22        1.44      0.45 o 
  -6  -2   9        1.63        2.48      0.49 o 
  -5  -2   9      122.82      120.76      1.14 o 
  -4  -2   9     1084.03     1048.41      6.95 o 
  -3  -2   9      564.45      540.28      3.90 o 
  -2  -2   9       34.39       38.62      0.36 o 
  -1  -2   9      140.40      145.29      1.03 o 
   0  -2   9       20.92       19.81      0.25 o 
   1  -2   9        0.09        0.20      0.05 o 
   2  -2   9       27.44       29.64      0.34 o 
   3  -2   9        4.40        3.44      0.14 o 
   4  -2   9        9.90       10.17      0.27 o 
   5  -2   9      150.43      110.88      1.30 o 
   6  -2   9        3.36        1.76      0.19 o 
   7  -2   9        0.76        0.54      0.20 o 
   8  -2   9       53.69       56.80      1.45 o 
   9  -2   9       29.82       29.63      1.12 o 
  -9  -1   9        1.59        1.56      0.41 o 
  -8  -1   9       24.17       23.53      0.97 o 
  -7  -1   9       80.84       86.42      1.50 o 
  -6  -1   9        9.81        8.97      0.33 o 
  -5  -1   9       32.07       30.01      0.56 o 
  -4  -1   9       49.53       48.31      0.65 o 
  -3  -1   9      658.90      635.46      3.65 o 
  -2  -1   9       97.76      102.31      0.70 o 
  -1  -1   9        9.66       11.51      0.20 o 
   0  -1   9      123.55      147.63      0.96 o 
   1  -1   9       20.12       13.48      0.17 o 
   2  -1   9       10.47        5.88      0.12 o 
   3  -1   9       18.27       20.46      0.30 o 
   4  -1   9        0.70        2.55      0.15 o 
   5  -1   9      200.57      162.56      1.57 o 
   6  -1   9       37.91       38.78      0.68 o 
   7  -1   9       26.98       32.97      0.67 o 
   8  -1   9       15.43       17.27      0.65 o 
   9  -1   9        3.09        3.39      0.42 o 
  10  -1   9       71.90       71.80      1.53 o 
  -9   0   9        1.43        1.01      0.61 o 
  -8   0   9       12.41       13.66      0.75 o 
  -7   0   9        0.00       -0.13      0.16 o 
  -6   0   9        3.00        3.25      0.26 o 
  -5   0   9       12.42       10.99      0.32 o 
  -4   0   9     1107.43     1048.63      6.68 o 
  -3   0   9       39.17       37.87      0.42 o 
  -2   0   9      137.80      114.55      0.74 o 
  -1   0   9        0.77        0.23      0.05 o 
   0   0   9       66.47       66.68      0.60 o 
   1   0   9       11.86        9.46      0.21 o 
   2   0   9        4.70        4.82      0.17 o 
   3   0   9        7.06        7.57      0.20 o 
   4   0   9       27.13       26.45      0.40 o 
   5   0   9        7.00        3.78      0.24 o 
   6   0   9      159.89      117.98      1.36 o 
   7   0   9        1.48        1.63      0.21 o 
   8   0   9       13.07       14.36      0.50 o 
   9   0   9        0.35        0.19      0.22 o 
  10   0   9       49.85       51.91      1.26 o 
  -8   1   9       13.75       13.96      1.10 o 
  -7   1   9       14.91       16.53      0.54 o 
  -6   1   9       52.87       55.31      0.78 o 
  -5   1   9       16.32       14.29      0.36 o 
  -4   1   9       25.57       22.58      0.37 o 
  -3   1   9      139.20      124.66      0.95 o 
  -2   1   9      383.38      375.13      2.38 o 
  -1   1   9       39.10       40.26      0.44 o 
   0   1   9        1.53        2.40      0.11 o 
   1   1   9       51.58       60.33      0.53 o 
   2   1   9       98.60       76.39      0.64 o 
   3   1   9       72.73       77.74      0.66 o 
   4   1   9      144.13      143.03      1.44 o 
   5   1   9        0.67        4.19      0.25 o 
   6   1   9      137.26      115.24      1.72 o 
   7   1   9       49.28       43.28      0.99 o 
   8   1   9       77.07       88.23      1.81 o 
   9   1   9        0.74        0.34      0.27 o 
  10   1   9        6.78        7.67      1.19 o 
  -8   2   9       17.24       17.21      0.78 o 
  -7   2   9        2.62        2.37      0.33 o 
  -6   2   9        0.02        0.18      0.32 o 
  -5   2   9        2.20        1.63      0.21 o 
  -4   2   9      205.02      198.73      2.49 o 
  -3   2   9     1489.84     1428.18     10.32 o 
  -2   2   9      453.57      429.21      3.06 o 
  -1   2   9       80.21       92.91      0.91 o 
   0   2   9       75.33       73.71      0.70 o 
   1   2   9       28.92       26.89      0.35 o 
   2   2   9       40.32       40.90      0.64 o 
   3   2   9       20.44       22.20      0.45 o 
   4   2   9        0.02        0.13      0.08 o 
   5   2   9        0.15        0.83      0.11 o 
   6   2   9      134.04       99.96      1.52 o 
   7   2   9        1.65        0.84      0.20 o 
   8   2   9        2.80        2.40      0.53 o 
   9   2   9       40.00       43.26      1.28 o 
  10   2   9       26.93       25.92      1.01 o 
  -8   3   9        0.85        0.60      0.37 o 
  -7   3   9        7.68        7.27      0.57 o 
  -6   3   9       64.06       62.51      1.48 o 
  -5   3   9        7.10        7.43      0.35 o 
  -4   3   9       21.96       22.09      0.53 o 
  -3   3   9       58.96       58.04      0.84 o 
  -2   3   9      512.35      506.16      6.35 o 
  -1   3   9      126.19      132.10      1.61 o 
   0   3   9        0.07        0.17      0.09 o 
   1   3   9       45.78       52.27      1.46 o 
   2   3   9        6.88        4.94      0.26 o 
   3   3   9        0.01        0.11      0.19 o 
   4   3   9       11.58       12.29      0.38 o 
   5   3   9        0.18        0.36      0.13 o 
   6   3   9      184.52      161.30      2.09 o 
   7   3   9       28.92       29.35      0.75 o 
   8   3   9       22.40       25.36      0.75 o 
   9   3   9       13.95       16.36      1.29 o 
  10   3   9        7.11        6.43      0.55 o 
  -7   4   9       11.08       10.82      0.71 o 
  -6   4   9        4.48        4.42      0.63 o 
  -5   4   9        0.33        0.36      0.21 o 
  -4   4   9       24.86       23.90      0.55 o 
  -3   4   9     1058.80     1014.91      8.63 o 
  -2   4   9       28.24       30.36      0.85 o 
  -1   4   9       27.42       26.44      0.72 o 
   0   4   9        0.60        0.62      0.13 o 
   1   4   9       12.45       12.19      0.64 o 
   2   4   9        0.67        0.78      0.13 o 
   3   4   9        0.91        1.04      0.28 o 
   4   4   9        1.61        1.52      0.24 o 
   5   4   9        2.71        3.29      0.29 o 
   6   4   9        0.38        0.12      0.10 o 
   7   4   9       75.59       63.26      1.39 o 
   8   4   9        0.97        0.91      0.22 o 
   9   4   9       16.36       16.90      1.30 o 
  10   4   9        0.84        0.72      0.33 o 
  -6   5   9       21.06       21.76      1.15 o 
  -5   5   9       30.09       30.64      0.77 o 
  -4   5   9       12.01       11.95      0.43 o 
  -3   5   9       35.40       32.81      0.89 o 
  -2   5   9       55.52       51.48      1.20 o 
  -1   5   9      224.40      223.42      3.04 o 
   0   5   9       16.87       16.24      0.55 o 
   1   5   9        5.32        6.20      0.78 o 
   2   5   9        0.06        0.28      0.20 o 
   3   5   9       36.64       36.47      2.28 o 
   4   5   9       49.43       50.25      2.00 o 
   5   5   9       44.04       45.80      1.07 o 
   6   5   9        7.31        7.67      0.44 o 
   7   5   9       44.48       44.03      0.71 o 
   8   5   9       12.02       11.88      0.50 o 
   9   5   9       37.43       39.20      1.68 o 
  10   5   9        1.54        1.61      0.38 o 
  -6   6   9        7.86        7.27      0.68 o 
  -5   6   9        0.02        0.18      0.50 o 
  -4   6   9        4.63        4.23      0.38 o 
  -3   6   9      160.14      151.42      2.58 o 
  -2   6   9      744.62      730.08      7.59 o 
  -1   6   9      103.82      100.82      1.80 o 
   0   6   9       15.00       14.53      0.57 o 
   1   6   9        2.94        3.06      0.26 o 
   2   6   9        9.72        9.68      0.71 o 
   3   6   9       32.94       34.10      1.26 o 
   4   6   9        1.06        0.90      0.34 o 
   5   6   9        0.31        0.05      0.43 o 
   6   6   9        7.89        7.25      0.41 o 
   7   6   9       48.08       44.07      1.14 o 
   8   6   9        1.27        0.72      0.30 o 
   9   6   9        1.29        0.96      0.26 o 
  -5   7   9       30.66       30.94      1.13 o 
  -4   7   9        2.08        2.33      0.40 o 
  -3   7   9        1.70        1.36      0.34 o 
  -2   7   9       23.89       25.90      0.85 o 
  -1   7   9      159.50      158.99      2.53 o 
   0   7   9       56.39       57.82      1.27 o 
   1   7   9        0.03        0.08      0.19 o 
   2   7   9        3.86        1.41      1.48 o 
   3   7   9        1.22        0.19      0.58 o 
   4   7   9        2.56        2.00      0.60 o 
   7   7   9       76.03       77.98      2.23 o 
   8   7   9        8.98        9.38      0.79 o 
   9   7   9        9.42        8.83      0.54 o 
  -3   8   9       11.17       10.04      0.73 o 
  -2   8   9      459.96      439.20      5.91 o 
  -1   8   9       19.76       19.58      0.84 o 
   0   8   9        7.09        6.27      0.59 o 
   1   8   9        1.25        1.13      0.26 o 
   2   8   9        3.65        3.19      0.44 o 
   3   8   9        3.39        2.28      0.69 o 
   4   8   9        5.18        4.34      0.89 o 
   7   8   9        0.02        0.19      0.28 o 
   8   8   9       13.59       12.44      0.87 o 
  -2   9   9       20.67       18.89      0.94 o 
  -1   9   9       13.24       12.31      0.75 o 
   0   9   9       74.26       72.47      2.18 o 
   1   9   9        1.99        1.73      0.33 o 
   2   9   9        2.62        1.91      0.30 o 
   3   9   9        3.98        3.98      0.56 o 
   4   9   9       10.79       10.51      1.07 o 
   1  10   9        1.20        1.34      0.37 o 
   2  10   9        0.00        0.10      0.26 o 
   3  10   9        1.46        1.61      0.45 o 
   4  10   9       13.67       13.96      0.88 o 
   5  10   9        0.00        0.13      0.35 o 
  -5  -9  10        2.53        1.19      0.51 o 
  -4  -9  10       36.50       34.28      1.46 o 
  -3  -9  10        0.00       -0.04      0.36 o 
  -2  -9  10        0.85        0.05      0.35 o 
  -1  -9  10        7.23        7.29      0.84 o 
   0  -9  10        0.07       -0.43      0.69 o 
   1  -9  10        6.60        8.15      0.76 o 
   2  -9  10        1.70        1.52      0.52 o 
  -6  -8  10       25.02       25.31      1.23 o 
  -5  -8  10       78.08       75.45      2.15 o 
  -4  -8  10       22.17       22.83      0.92 o 
  -3  -8  10        0.03       -0.50      0.92 o 
  -2  -8  10        6.25        4.94      0.48 o 
  -1  -8  10        2.39        2.91      0.72 o 
   0  -8  10        0.06        0.34      0.33 o 
   1  -8  10       95.65       96.84      2.13 o 
   2  -8  10        0.15        0.90      0.55 o 
   3  -8  10       36.86       35.63      1.47 o 
   4  -8  10        5.27        6.63      1.56 o 
  -7  -7  10        6.21        5.25      0.52 o 
  -6  -7  10        5.17        5.14      0.65 o 
  -5  -7  10       23.26       25.72      0.94 o 
  -4  -7  10      123.89      120.38      2.20 o 
  -3  -7  10        3.96        3.05      0.39 o 
  -2  -7  10        3.20        3.13      0.34 o 
  -1  -7  10        0.16        0.84      0.23 o 
   0  -7  10        9.02        9.17      0.54 o 
   1  -7  10        0.41        0.45      0.66 o 
   2  -7  10        3.32        3.88      1.10 o 
   3  -7  10       26.36       24.24      1.35 o 
   4  -7  10        1.15        1.53      0.49 o 
   5  -7  10       20.31       20.48      1.12 o 
   6  -7  10        0.19        0.28      0.52 o 
  -8  -6  10        3.35        2.94      0.46 o 
  -7  -6  10        4.70        4.82      0.60 o 
  -6  -6  10       45.46       46.08      1.12 o 
  -5  -6  10       19.82       19.86      1.20 o 
  -4  -6  10       24.11       24.69      0.76 o 
  -3  -6  10       17.34       17.70      0.62 o 
  -2  -6  10        0.01        0.28      0.23 o 
  -1  -6  10        2.99        2.56      0.29 o 
   0  -6  10        0.28        1.81      1.33 o 
   1  -6  10       15.61       15.69      0.67 o 
   2  -6  10       91.63       90.58      2.20 o 
   3  -6  10       48.39       47.89      1.12 o 
   4  -6  10       18.01       17.04      0.57 o 
   5  -6  10       45.33       43.84      1.34 o 
   6  -6  10       14.29       14.30      0.68 o 
   7  -6  10        2.96        2.83      0.79 o 
  -8  -5  10       18.55       17.86      3.08 o 
  -7  -5  10       27.52       25.15      0.92 o 
  -6  -5  10       12.27       12.70      0.57 o 
  -5  -5  10        4.50        4.44      0.36 o 
  -4  -5  10       20.64       18.31      1.15 o 
  -3  -5  10      117.11      117.41      1.78 o 
  -2  -5  10        4.97        4.33      0.33 o 
  -1  -5  10        5.09        4.80      0.37 o 
   0  -5  10       21.78       22.29      0.53 o 
   1  -5  10       12.42       12.70      0.32 o 
   2  -5  10       15.43       15.11      0.41 o 
   3  -5  10        2.37        2.72      0.22 o 
   4  -5  10       62.38       59.38      0.95 o 
   5  -5  10       15.11       14.32      0.58 o 
   6  -5  10       47.51       50.46      0.89 o 
   7  -5  10        8.98        8.81      0.55 o 
  -8  -4  10        3.14        2.49      0.78 o 
  -7  -4  10       20.93       23.36      1.52 o 
  -6  -4  10        1.62        1.34      0.29 o 
  -5  -4  10       66.39       62.88      1.42 o 
  -4  -4  10      337.20      324.39      3.78 o 
  -3  -4  10       81.44       77.32      1.01 o 
  -2  -4  10       27.25       29.20      0.58 o 
  -1  -4  10        5.47        5.21      0.28 o 
   0  -4  10        8.28        7.48      0.38 o 
   1  -4  10       39.25       38.80      0.60 o 
   2  -4  10      260.69      254.36      2.59 o 
   3  -4  10       11.40        9.87      0.36 o 
   4  -4  10       91.80       79.02      1.12 o 
   5  -4  10       13.36       11.62      0.41 o 
   6  -4  10       23.33       22.94      0.77 o 
   7  -4  10       29.45       28.57      1.46 o 
   8  -4  10        1.23        1.07      0.31 o 
  -9  -3  10        4.42        4.41      0.63 o 
  -8  -3  10       31.14       29.69      1.32 o 
  -7  -3  10       47.06       45.13      1.57 o 
  -6  -3  10        5.05        5.56      0.43 o 
  -5  -3  10       52.51       53.16      1.74 o 
  -4  -3  10       57.68       57.12      0.74 o 
  -3  -3  10      349.97      346.56      2.67 o 
  -2  -3  10       18.24       20.15      0.36 o 
  -1  -3  10       13.65       12.25      0.24 o 
   0  -3  10        0.07        0.12      0.06 o 
   1  -3  10        8.17        8.79      0.22 o 
   2  -3  10        8.42        8.45      0.23 o 
   3  -3  10        1.03        1.75      0.18 o 
   4  -3  10       65.61       54.48      0.68 o 
   5  -3  10       15.97       16.60      0.47 o 
   6  -3  10       32.79       38.43      0.90 o 
   7  -3  10        0.01       -0.14      0.21 o 
   8  -3  10        7.92        7.41      0.57 o 
   9  -3  10       18.06       18.54      0.73 o 
  -9  -2  10        0.29        0.97      0.37 o 
  -8  -2  10        7.06        7.93      1.12 o 
  -7  -2  10       26.95       30.03      1.50 o 
  -6  -2  10       12.80       15.82      0.62 o 
  -5  -2  10       94.38       88.20      1.36 o 
  -4  -2  10       93.65       89.72      0.93 o 
  -3  -2  10       56.15       54.77      0.73 o 
  -2  -2  10        3.20        1.20      0.10 o 
  -1  -2  10       10.25       11.44      0.23 o 
   0  -2  10       11.42       13.73      0.22 o 
   1  -2  10       38.74       39.49      0.41 o 
   2  -2  10       17.73       14.13      0.23 o 
   3  -2  10       78.74       79.30      0.82 o 
   4  -2  10      101.25       78.43      0.80 o 
   5  -2  10       45.22       33.60      0.61 o 
   6  -2  10       53.13       45.18      0.79 o 
   7  -2  10       30.09       32.11      0.84 o 
   8  -2  10        1.74        1.56      0.35 o 
   9  -2  10        0.85        1.18      0.35 o 
  -9  -1  10        6.13        6.39      0.63 o 
  -8  -1  10       29.69       29.60      1.58 o 
  -7  -1  10       29.22       27.45      0.79 o 
  -6  -1  10       34.15       34.97      0.65 o 
  -5  -1  10       33.41       32.47      0.55 o 
  -4  -1  10        6.94        5.82      0.24 o 
  -3  -1  10       60.31       55.05      0.64 o 
  -2  -1  10      186.26      195.25      1.32 o 
  -1  -1  10        6.47        4.77      0.14 o 
   0  -1  10       34.43       33.69      0.34 o 
   1  -1  10       77.11       67.39      0.54 o 
   2  -1  10      144.84      135.17      1.02 o 
   3  -1  10       64.97       62.34      0.68 o 
   4  -1  10       27.05       33.63      0.60 o 
   5  -1  10       89.33       78.36      0.95 o 
   6  -1  10       34.96       28.25      0.55 o 
   7  -1  10       48.03       53.40      0.89 o 
   8  -1  10        9.37        9.28      0.45 o 
   9  -1  10        0.26        0.00      0.22 o 
  10  -1  10       42.90       47.99      1.47 o 
  -8   0  10        6.98        5.53      0.54 o 
  -7   0  10       12.27       13.79      0.52 o 
  -6   0  10       43.06       47.32      0.72 o 
  -5   0  10        2.10        1.44      0.16 o 
  -4   0  10      117.16      109.51      1.06 o 
  -3   0  10      701.61      657.32      3.99 o 
  -2   0  10      101.56       93.92      0.72 o 
  -1   0  10      143.49      164.82      1.06 o 
   0   0  10        4.76        9.99      0.20 o 
   1   0  10       10.74       13.77      0.26 o 
   2   0  10      308.33      316.42      2.60 o 
   3   0  10      371.17      362.58      3.68 o 
   4   0  10       57.28       44.58      0.62 o 
   5   0  10      140.09       93.39      1.25 o 
   6   0  10        9.58        7.23      0.37 o 
   7   0  10       12.67       12.10      0.50 o 
   8   0  10       39.75       42.25      0.87 o 
   9   0  10        2.34        2.38      0.33 o 
  10   0  10       12.42       13.58      0.67 o 
  -8   1  10        9.18        9.00      0.65 o 
  -7   1  10       23.51       23.44      0.72 o 
  -6   1  10       67.67       64.84      1.07 o 
  -5   1  10        0.15        0.57      0.13 o 
  -4   1  10       83.10       83.24      0.81 o 
  -3   1  10       75.80       74.80      0.71 o 
  -2   1  10      340.35      336.32      2.34 o 
  -1   1  10       25.39       29.00      0.40 o 
   0   1  10        2.54        1.04      0.09 o 
   1   1  10        0.23        1.24      0.09 o 
   2   1  10        0.01        0.20      0.07 o 
   3   1  10        5.97        4.39      0.17 o 
   4   1  10        8.17       11.09      0.84 o 
   5   1  10      103.68       85.14      1.17 o 
   6   1  10       43.96       40.70      0.91 o 
   7   1  10       30.92       38.10      0.94 o 
   8   1  10        0.12        0.36      0.24 o 
   9   1  10       14.07       12.20      0.71 o 
  10   1  10       37.97       41.59      1.33 o 
  -8   2  10        1.27        1.19      0.36 o 
  -7   2  10        3.45        2.70      0.42 o 
  -6   2  10       50.00       53.07      1.33 o 
  -5   2  10       10.22       12.28      0.45 o 
  -4   2  10      138.21      126.89      1.45 o 
  -3   2  10      146.51      139.31      1.49 o 
  -2   2  10       44.63       41.73      0.61 o 
  -1   2  10        5.27        7.89      0.24 o 
   0   2  10       28.54       26.87      0.42 o 
   1   2  10        8.12       11.67      0.27 o 
   2   2  10      154.99      150.36      1.61 o 
   3   2  10        9.53        8.05      0.29 o 
   4   2  10       25.19       26.69      0.51 o 
   5   2  10      129.29       98.82      1.45 o 
   6   2  10       47.09       35.68      0.70 o 
   7   2  10       16.13       12.26      0.54 o 
   8   2  10       40.25       41.92      1.03 o 
   9   2  10        0.09       -0.02      0.21 o 
  10   2  10        1.56        0.98      0.80 o 
  -7   3  10       27.80       28.11      1.43 o 
  -6   3  10       17.10       17.07      0.79 o 
  -5   3  10       19.02       19.57      0.60 o 
  -4   3  10       30.68       31.08      0.64 o 
  -3   3  10       15.92       14.62      0.43 o 
  -2   3  10       21.20       19.64      0.49 o 
  -1   3  10       91.10       93.04      1.54 o 
   0   3  10        0.90        0.99      0.15 o 
   1   3  10       20.77       20.74      0.52 o 
   2   3  10      113.88      112.35      1.56 o 
   3   3  10      159.73      155.19      2.20 o 
   4   3  10       39.93       39.08      0.84 o 
   5   3  10        5.30        6.59      0.36 o 
   6   3  10       39.42       36.40      0.86 o 
   7   3  10       13.81       12.40      0.66 o 
   8   3  10       20.66       24.36      0.75 o 
   9   3  10        5.22        4.80      0.46 o 
  10   3  10        0.04       -0.02      0.23 o 
  -7   4  10        2.08        0.71      0.67 o 
  -6   4  10       15.17       15.41      1.90 o 
  -5   4  10       24.30       27.81      0.80 o 
  -4   4  10        8.41        7.70      0.38 o 
  -3   4  10       76.65       73.17      1.12 o 
  -2   4  10      369.59      346.89      5.61 o 
  -1   4  10       21.63       19.28      0.64 o 
   0   4  10       48.33       49.58      0.99 o 
   1   4  10       13.92       13.62      0.71 o 
   2   4  10        2.51        1.61      0.31 o 
   3   4  10      212.23      214.92      2.88 o 
   4   4  10      157.07      155.92      2.32 o 
   5   4  10       41.85       38.27      1.22 o 
   6   4  10      142.12      120.88      2.13 o 
   7   4  10        3.14        2.57      0.25 o 
   8   4  10        4.96        4.93      0.37 o 
   9   4  10       22.53       23.94      0.86 o 
  10   4  10        2.99        3.11      0.64 o 
  -6   5  10        6.84        6.33      0.59 o 
  -5   5  10       33.68       32.19      1.48 o 
  -4   5  10        0.09        0.05      0.21 o 
  -3   5  10       26.81       25.90      0.91 o 
  -2   5  10       49.46       50.45      1.21 o 
  -1   5  10       80.95       79.23      1.49 o 
   0   5  10        4.34        4.55      0.34 o 
   1   5  10        1.37        1.37      0.19 o 
   2   5  10       10.75       12.07      0.72 o 
   3   5  10        0.23        0.26      0.16 o 
   4   5  10        7.68        7.79      0.60 o 
   5   5  10        0.06        0.03      0.15 o 
   6   5  10       55.93       52.50      1.96 o 
   7   5  10       19.26       19.51      0.55 o 
   8   5  10       15.18       18.01      0.61 o 
   9   5  10        0.06        0.25      0.26 o 
  10   5  10        7.97        8.43      0.58 o 
  -5   6  10       28.48       29.09      0.93 o 
  -4   6  10        1.24        0.95      0.28 o 
  -3   6  10      119.71      113.11      1.94 o 
  -2   6  10       63.63       58.78      1.25 o 
  -1   6  10       11.92       12.42      0.62 o 
   0   6  10        5.94        6.14      0.42 o 
   1   6  10       15.95       17.39      0.55 o 
   2   6  10        0.69        0.21      0.26 o 
   3   6  10       78.77       83.30      2.13 o 
   4   6  10        1.36        1.68      0.53 o 
   5   6  10       10.07       10.54      1.20 o 
   6   6  10       85.63       85.74      1.61 o 
   7   6  10       20.20       19.00      0.72 o 
   8   6  10        0.35        0.15      0.17 o 
   9   6  10       29.50       32.19      1.27 o 
  -4   7  10        4.64        3.79      0.47 o 
  -3   7  10       12.30       12.37      0.67 o 
  -2   7  10       14.00       13.78      0.66 o 
  -1   7  10        1.31        1.01      0.28 o 
   0   7  10       14.40       13.72      1.01 o 
   1   7  10        1.48        1.58      0.27 o 
   2   7  10        5.00        5.05      0.63 o 
   3   7  10       55.76       59.18      1.84 o 
   4   7  10       72.75       79.70      2.74 o 
   5   7  10       12.66       13.00      1.30 o 
   6   7  10        4.20        3.92      0.61 o 
   7   7  10        4.31        4.56      0.39 o 
   8   7  10        0.48        0.32      0.34 o 
   9   7  10        4.11        3.90      0.40 o 
  -3   8  10       19.69       20.44      0.98 o 
  -2   8  10       37.01       33.95      1.34 o 
  -1   8  10       79.01       73.85      2.15 o 
   0   8  10        0.95        1.12      0.32 o 
   1   8  10       10.07       10.17      0.87 o 
   2   8  10        4.88        6.59      1.05 o 
   3   8  10        0.09       -0.20      0.42 o 
   4   8  10       62.32       63.08      2.78 o 
   7   8  10       54.38       55.80      1.66 o 
   8   8  10        0.00       -0.04      0.31 o 
  -1   9  10       14.35       15.55      0.83 o 
   0   9  10        7.01        5.91      0.54 o 
   1   9  10        0.01        0.03      0.25 o 
   2   9  10        0.43        0.18      0.24 o 
   3   9  10       12.03       10.98      0.76 o 
   4   9  10        2.44        1.88      0.37 o 
   1  10  10        1.41        0.63      0.33 o 
   2  10  10        3.65        3.71      0.42 o 
   3  10  10        0.71        0.35      0.37 o 
   4  10  10       20.34       20.17      1.01 o 
  -4  -9  11       24.34       23.20      0.99 o 
  -3  -9  11        6.30        6.46      0.59 o 
  -2  -9  11        0.08       -0.10      0.28 o 
  -1  -9  11        7.66        7.65      0.55 o 
   0  -9  11       24.76       27.01      1.03 o 
   1  -9  11       47.41       45.92      1.95 o 
   2  -9  11       24.51       22.79      2.23 o 
  -6  -8  11        0.35       -0.04      0.48 o 
  -5  -8  11        3.63        2.69      0.45 o 
  -4  -8  11        2.93        2.55      0.43 o 
  -3  -8  11        0.57       -0.02      0.32 o 
  -2  -8  11        6.15        5.55      0.47 o 
  -1  -8  11        4.61        4.97      0.50 o 
   0  -8  11      240.40      238.69      3.61 o 
   1  -8  11      156.92      154.24      3.41 o 
   2  -8  11      116.03      113.33      2.80 o 
   3  -8  11        0.15       -0.28      1.16 o 
   4  -8  11        8.39        8.16      0.81 o 
  -7  -7  11       10.68       10.27      0.69 o 
  -6  -7  11       39.38       41.95      1.44 o 
  -5  -7  11        3.08        3.51      0.46 o 
  -4  -7  11        3.88        3.53      0.37 o 
  -3  -7  11        7.60        8.38      1.09 o 
  -2  -7  11        9.28       10.20      0.88 o 
  -1  -7  11        9.63        9.25      0.55 o 
   0  -7  11       10.26       10.63      0.91 o 
   1  -7  11      139.41      142.52      2.43 o 
   2  -7  11       31.63       30.39      1.27 o 
   3  -7  11       83.09       82.28      3.06 o 
   4  -7  11        4.15        6.36      1.02 o 
   5  -7  11        5.74        5.12      0.69 o 
  -7  -6  11       10.92       12.94      1.93 o 
  -6  -6  11       17.46       14.20      1.02 o 
  -5  -6  11        1.07        1.27      0.30 o 
  -4  -6  11       52.88       52.62      1.78 o 
  -3  -6  11        5.45        5.95      0.73 o 
  -2  -6  11       23.93       23.98      1.20 o 
  -1  -6  11       12.50       13.76      0.79 o 
   0  -6  11       44.15       46.31      1.35 o 
   1  -6  11      966.87      966.47     14.19 o 
   2  -6  11       46.51       46.86      1.49 o 
   3  -6  11       37.84       36.23      0.99 o 
   4  -6  11        9.50        7.99      0.55 o 
   5  -6  11        2.10        2.08      0.30 o 
   6  -6  11        5.76        6.76      0.43 o 
  -8  -5  11       20.39       20.91      1.17 o 
  -7  -5  11        1.83        1.60      0.56 o 
  -6  -5  11        6.48        6.60      0.59 o 
  -5  -5  11       97.10       98.41      1.68 o 
  -4  -5  11       22.03       23.92      1.29 o 
  -3  -5  11       71.13       70.26      1.29 o 
  -2  -5  11        6.53        7.49      0.49 o 
  -1  -5  11        0.02       -0.08      0.15 o 
   0  -5  11       23.01       23.12      0.60 o 
   1  -5  11       69.67       71.41      0.90 o 
   2  -5  11      159.52      158.79      1.80 o 
   3  -5  11      125.83      120.19      1.85 o 
   4  -5  11       29.91       27.63      0.63 o 
   5  -5  11       26.55       24.43      0.69 o 
   6  -5  11        3.31        3.81      0.33 o 
   7  -5  11        0.11        0.59      0.31 o 
  -8  -4  11        0.05        0.13      0.40 o 
  -7  -4  11        5.05        7.30      0.73 o 
  -6  -4  11       22.20       22.00      0.82 o 
  -5  -4  11        3.50        4.56      0.85 o 
  -4  -4  11       33.46       30.30      0.80 o 
  -3  -4  11        4.57        4.17      0.31 o 
  -2  -4  11        6.26        4.66      0.19 o 
  -1  -4  11       38.42       36.78      0.52 o 
   0  -4  11        9.47        9.79      0.30 o 
   1  -4  11      838.79      826.43      7.38 o 
   2  -4  11      383.51      384.63      3.71 o 
   3  -4  11      216.07      208.48      2.25 o 
   4  -4  11        0.43        0.56      0.17 o 
   5  -4  11       16.71       15.79      0.62 o 
   6  -4  11        5.88        7.53      0.48 o 
   7  -4  11        7.43        7.87      0.67 o 
   8  -4  11        7.41        7.53      0.54 o 
  -8  -3  11        0.03        0.14      0.56 o 
  -7  -3  11       31.94       33.93      1.38 o 
  -6  -3  11       12.34       12.08      0.93 o 
  -5  -3  11       43.33       43.90      1.42 o 
  -4  -3  11        0.87        1.09      0.15 o 
  -3  -3  11        4.79        4.70      0.21 o 
  -2  -3  11       15.30       16.84      0.36 o 
  -1  -3  11       11.82       10.93      0.28 o 
   0  -3  11       26.62       28.25      0.45 o 
   1  -3  11        2.89        2.60      0.16 o 
   2  -3  11      424.85      407.46      3.50 o 
   3  -3  11       57.46       49.93      0.68 o 
   4  -3  11      269.81      239.75      1.98 o 
   5  -3  11        7.44        5.63      0.28 o 
   6  -3  11        5.07        4.43      0.42 o 
   7  -3  11        0.13        0.47      0.27 o 
   8  -3  11       10.58       11.19      0.70 o 
   9  -3  11       19.12       19.07      1.11 o 
  -8  -2  11        1.70        1.27      0.39 o 
  -7  -2  11        1.20        1.46      0.34 o 
  -6  -2  11       14.86       17.35      0.60 o 
  -5  -2  11       46.95       44.74      0.71 o 
  -4  -2  11        0.90        0.77      0.14 o 
  -3  -2  11      156.81      142.68      1.41 o 
  -2  -2  11       11.09       16.10      0.29 o 
  -1  -2  11       66.78       60.16      0.63 o 
   0  -2  11       68.29       59.58      0.59 o 
   1  -2  11       47.72       42.93      0.52 o 
   2  -2  11     2686.79     2521.48     15.85 o 
   3  -2  11      130.44      118.32      1.03 o 
   4  -2  11       29.17       22.22      0.41 o 
   5  -2  11       24.59       19.00      0.45 o 
   6  -2  11        3.85        4.94      0.42 o 
   7  -2  11       38.09       41.67      0.99 o 
   8  -2  11        7.76        7.46      0.57 o 
   9  -2  11        0.96        1.00      0.35 o 
  -8  -1  11        6.86        6.00      0.58 o 
  -7  -1  11       60.50       64.46      1.78 o 
  -6  -1  11        6.09        4.93      0.32 o 
  -5  -1  11        2.74        2.04      0.18 o 
  -4  -1  11      107.40      110.46      1.18 o 
  -3  -1  11       52.34       51.02      0.65 o 
  -2  -1  11       66.06       67.85      0.70 o 
  -1  -1  11        1.50        0.29      0.07 o 
   0  -1  11        8.99        8.52      0.19 o 
   1  -1  11       30.96       30.74      0.37 o 
   2  -1  11      132.91      128.59      1.11 o 
   3  -1  11      213.95      191.04      1.75 o 
   4  -1  11      276.70      231.43      1.95 o 
   5  -1  11       39.00       28.75      0.54 o 
   6  -1  11       37.21       33.33      0.62 o 
   7  -1  11        4.29        4.39      0.29 o 
   8  -1  11        2.79        3.45      0.33 o 
   9  -1  11        1.15        1.12      0.28 o 
  -8   0  11        1.89        1.63      0.38 o 
  -7   0  11        8.71        9.62      0.44 o 
  -6   0  11        7.06        8.31      0.38 o 
  -5   0  11       28.45       28.23      0.52 o 
  -4   0  11        3.87        4.38      0.21 o 
  -3   0  11       76.76       74.35      0.72 o 
  -2   0  11        2.37        0.43      0.12 o 
  -1   0  11       37.00       29.41      0.30 o 
   0   0  11       71.96       61.67      0.71 o 
   1   0  11        0.67        0.08      0.08 o 
   2   0  11     1648.13     1521.93     10.52 o 
   3   0  11      593.43      586.34      4.51 o 
   4   0  11      235.23      203.27      2.70 o 
   5   0  11        3.13        2.56      0.22 o 
   6   0  11       15.62       12.84      0.63 o 
   7   0  11       38.37       43.94      1.05 o 
   8   0  11       13.04       15.05      0.78 o 
   9   0  11       21.40       21.60      0.77 o 
  10   0  11        2.23        2.63      0.38 o 
  -8   1  11        0.01        0.21      0.37 o 
  -7   1  11        0.74        1.07      0.28 o 
  -6   1  11       44.54       49.35      1.08 o 
  -5   1  11        0.76        0.88      0.19 o 
  -4   1  11       14.87       16.54      0.41 o 
  -3   1  11        4.93        4.39      0.24 o 
  -2   1  11        0.37        0.16      0.12 o 
  -1   1  11       13.62       19.49      0.37 o 
   0   1  11       44.55       38.28      0.50 o 
   1   1  11       46.74       47.79      0.61 o 
   2   1  11       10.39        9.62      0.23 o 
   3   1  11      536.77      500.19      4.57 o 
   4   1  11       49.74       38.21      0.73 o 
   5   1  11      268.01      222.76      2.77 o 
   6   1  11       16.84       14.22      0.54 o 
   7   1  11        0.03       -0.01      0.16 o 
   8   1  11        0.28        0.18      0.23 o 
   9   1  11       17.80       17.91      0.85 o 
  10   1  11       36.19       37.65      1.28 o 
  -8   2  11        0.30        0.33      0.31 o 
  -7   2  11        0.04        0.31      0.32 o 
  -6   2  11        4.36        4.37      0.48 o 
  -5   2  11        8.96        9.76      0.48 o 
  -4   2  11       41.88       40.68      0.73 o 
  -3   2  11        0.02       -0.11      0.12 o 
  -2   2  11      108.95       99.80      1.09 o 
  -1   2  11        1.57        3.49      0.20 o 
   0   2  11       43.67       38.76      0.70 o 
   1   2  11       78.73       67.98      0.92 o 
   2   2  11       23.47       18.54      0.38 o 
   3   2  11     2695.96     2524.47     21.34 o 
   4   2  11      116.63      103.99      1.21 o 
   5   2  11       21.99       15.84      0.51 o 
   6   2  11       29.79       22.21      0.61 o 
   7   2  11        5.76        7.01      0.40 o 
   8   2  11       62.32       65.16      1.34 o 
   9   2  11       11.21       11.18      0.67 o 
  10   2  11        2.04        2.06      0.41 o 
  -7   3  11        6.30        5.18      0.54 o 
  -6   3  11       79.65       82.46      1.80 o 
  -5   3  11        1.81        1.82      0.27 o 
  -4   3  11       16.99       15.05      0.46 o 
  -3   3  11       30.66       30.66      0.62 o 
  -2   3  11       59.44       57.95      0.99 o 
  -1   3  11       11.80       13.08      0.58 o 
   0   3  11        0.77        0.12      0.15 o 
   1   3  11        5.55        4.18      0.22 o 
   2   3  11        0.85        1.02      0.14 o 
   3   3  11       47.66       47.17      0.98 o 
   4   3  11      120.51      115.65      1.82 o 
   5   3  11      213.63      195.11      2.64 o 
   6   3  11       23.34       19.80      0.67 o 
   7   3  11       14.51       13.49      0.53 o 
   8   3  11        4.16        4.71      0.39 o 
   9   3  11        5.49        5.68      0.51 o 
  10   3  11        4.27        4.44      0.49 o 
  -7   4  11        1.46        0.90      0.55 o 
  -6   4  11       17.77       18.93      0.86 o 
  -5   4  11        1.41        1.94      0.29 o 
  -4   4  11       19.30       18.78      0.63 o 
  -3   4  11        0.03        0.03      0.15 o 
  -2   4  11       63.68       61.90      1.34 o 
  -1   4  11        1.29        1.39      0.26 o 
   0   4  11       20.90       18.22      0.60 o 
   1   4  11       40.77       38.42      0.81 o 
   2   4  11        3.76        3.50      0.43 o 
   3   4  11     1006.48      988.13     11.19 o 
   4   4  11      258.96      268.44      3.54 o 
   5   4  11      140.50      134.25      2.64 o 
   6   4  11        6.05        5.60      0.30 o 
   7   4  11        3.60        2.82      0.23 o 
   8   4  11       58.76       64.16      1.27 o 
   9   4  11        5.49        5.81      0.54 o 
  10   4  11       18.88       18.54      1.14 o 
  -6   5  11        1.92        1.64      0.44 o 
  -5   5  11       34.88       35.54      1.09 o 
  -4   5  11        1.60        2.37      0.35 o 
  -3   5  11        1.68        2.00      0.37 o 
  -2   5  11       18.47       17.50      0.77 o 
  -1   5  11        1.00        0.73      0.25 o 
   0   5  11        0.57        0.72      0.22 o 
   1   5  11       16.69       15.65      0.70 o 
   2   5  11       14.00       16.12      1.78 o 
   3   5  11       32.68       33.31      0.82 o 
   4   5  11      175.92      182.08      2.63 o 
   5   5  11       38.89       37.65      1.03 o 
   6   5  11       93.96       93.61      1.80 o 
   7   5  11       13.88       13.29      0.46 o 
   8   5  11        5.69        5.26      0.37 o 
   9   5  11        0.41        0.45      0.35 o 
  10   5  11        9.61       10.43      0.63 o 
  -5   6  11        5.08        5.01      0.48 o 
  -4   6  11        3.33        3.60      0.46 o 
  -3   6  11        9.57        8.38      0.55 o 
  -2   6  11        0.49       -0.02      0.27 o 
  -1   6  11       13.93       14.03      0.66 o 
   0   6  11        0.40        0.30      0.23 o 
   1   6  11        7.72        6.71      0.40 o 
   2   6  11       10.87       11.76      0.80 o 
   3   6  11       11.75       10.78      1.14 o 
   4   6  11      924.87      964.26     13.43 o 
   5   6  11       41.75       38.35      2.18 o 
   6   6  11       18.34       17.47      0.62 o 
   7   6  11       10.60        9.22      0.53 o 
   8   6  11        5.95        6.41      0.39 o 
   9   6  11       33.53       37.40      0.95 o 
  -4   7  11        0.14        0.20      0.30 o 
  -3   7  11        8.02        7.97      0.65 o 
  -2   7  11        0.26        0.50      0.28 o 
  -1   7  11       19.91       19.41      0.72 o 
   0   7  11        0.44        0.51      0.26 o 
   1   7  11        3.19        3.97      0.38 o 
   2   7  11        0.00       -0.01      0.29 o 
   3   7  11        7.69        7.59      0.74 o 
   4   7  11       10.94       12.43      0.89 o 
   5   7  11       35.49       36.95      2.20 o 
   6   7  11       67.96       72.63      4.78 o 
   7   7  11        9.08        8.44      0.64 o 
   8   7  11        1.59        1.67      0.34 o 
   9   7  11        1.99        2.11      0.34 o 
  -3   8  11        7.67        7.53      0.68 o 
  -2   8  11        0.79        1.33      0.39 o 
  -1   8  11       14.67       14.99      0.79 o 
   0   8  11        2.43        1.71      0.35 o 
   1   8  11        8.82        7.57      0.50 o 
   2   8  11        4.21        5.46      1.01 o 
   3   8  11        7.93        6.12      1.05 o 
   4   8  11      297.00      296.54      7.42 o 
   8   8  11        0.12       -0.39      0.30 o 
  -1   9  11       10.34       11.22      0.74 o 
   0   9  11        0.58        0.48      0.32 o 
   1   9  11        0.05       -0.01      0.26 o 
   2   9  11        3.86        3.08      0.36 o 
   3   9  11        1.75        1.79      0.43 o 
   4   9  11       17.37       16.99      0.83 o 
  -3  -9  12       30.40       31.14      1.15 o 
  -2  -9  12        8.09       10.00      1.47 o 
  -1  -9  12        3.48        3.04      0.55 o 
   0  -9  12        9.02        8.16      0.83 o 
   1  -9  12       13.72       13.85      1.00 o 
  -5  -8  12        1.03        1.90      1.20 o 
  -4  -8  12        3.13        3.11      0.39 o 
  -3  -8  12        0.66        0.55      0.27 o 
  -2  -8  12        5.05        4.33      0.43 o 
  -1  -8  12       31.62       29.35      1.01 o 
   0  -8  12      323.89      325.02      5.87 o 
   1  -8  12      145.43      146.43      3.33 o 
   2  -8  12        0.23        0.21      0.40 o 
   3  -8  12        3.17        3.91      1.65 o 
   4  -8  12        0.33        0.49      0.49 o 
  -6  -7  12       47.32       45.95      2.59 o 
  -5  -7  12        1.30        1.83      0.58 o 
  -4  -7  12        1.11        1.16      0.27 o 
  -3  -7  12       53.74       52.49      1.34 o 
  -2  -7  12       30.52       32.72      0.93 o 
  -1  -7  12        0.34        0.86      0.51 o 
   0  -7  12       21.44       19.93      1.30 o 
   1  -7  12        0.00        0.44      0.36 o 
   2  -7  12        3.64        3.92      0.58 o 
   3  -7  12        3.17        3.41      0.56 o 
   4  -7  12        1.88        1.18      0.49 o 
   5  -7  12        2.48        1.91      0.55 o 
  -7  -6  12        1.79        3.62      0.59 o 
  -6  -6  12        0.44        0.23      0.34 o 
  -5  -6  12        2.20        2.08      0.41 o 
  -4  -6  12       12.80       13.72      0.70 o 
  -3  -6  12        1.78        2.07      0.41 o 
  -2  -6  12        5.55        5.45      0.52 o 
  -1  -6  12        0.05        0.51      0.23 o 
   0  -6  12      416.10      414.66      7.09 o 
   1  -6  12       17.24       18.12      0.94 o 
   2  -6  12      217.55      215.72      3.20 o 
   3  -6  12       14.89       15.73      0.67 o 
   4  -6  12        0.19       -0.10      0.25 o 
   5  -6  12        1.34        1.42      0.33 o 
   6  -6  12        1.98        1.90      0.34 o 
  -7  -5  12       40.55       36.22      1.52 o 
  -6  -5  12       37.86       36.94      1.48 o 
  -5  -5  12       19.05       21.46      1.41 o 
  -4  -5  12        0.95        1.29      0.34 o 
  -3  -5  12       18.87       19.85      0.74 o 
  -2  -5  12       46.36       47.66      1.14 o 
  -1  -5  12       14.84       12.69      0.45 o 
   0  -5  12       24.77       24.81      0.59 o 
   1  -5  12       57.06       57.99      0.88 o 
   2  -5  12       27.51       30.04      0.62 o 
   3  -5  12       25.28       25.35      0.59 o 
   4  -5  12        1.08        0.96      0.19 o 
   5  -5  12       10.24        9.47      0.46 o 
   6  -5  12        4.97        5.69      0.45 o 
   7  -5  12       94.87       98.24      2.27 o 
  -8  -4  12        3.17        2.38      0.66 o 
  -7  -4  12        4.21        5.62      1.83 o 
  -6  -4  12        1.93        2.45      0.47 o 
  -5  -4  12        0.43        0.02      0.23 o 
  -4  -4  12       11.06        9.58      0.84 o 
  -3  -4  12        7.77        8.88      0.79 o 
  -2  -4  12        0.61        0.62      0.11 o 
  -1  -4  12        2.29        1.88      0.15 o 
   0  -4  12       41.88       41.57      0.71 o 
   1  -4  12     1007.26      977.73      8.67 o 
   2  -4  12      545.86      543.59      5.07 o 
   3  -4  12        0.87        0.51      0.22 o 
   4  -4  12        0.51        0.19      0.15 o 
   5  -4  12        6.32        6.36      0.44 o 
   6  -4  12        0.00        0.19      0.25 o 
   7  -4  12        9.13        8.76      0.68 o 
   8  -4  12        0.00        0.15      0.26 o 
  -8  -3  12       16.75       16.46      1.02 o 
  -7  -3  12       38.16       38.38      1.48 o 
  -6  -3  12       17.45       18.67      2.75 o 
  -5  -3  12      148.89      145.32      2.37 o 
  -4  -3  12        1.13        1.94      0.39 o 
  -3  -3  12        2.66        2.68      0.19 o 
  -2  -3  12       34.18       32.62      0.57 o 
  -1  -3  12       80.42       67.60      0.84 o 
   0  -3  12       28.95       31.74      0.52 o 
   1  -3  12       80.92       81.24      0.93 o 
   2  -3  12        7.40        6.87      0.28 o 
   3  -3  12        3.17        1.87      0.18 o 
   4  -3  12       10.55        8.77      0.33 o 
   5  -3  12        3.02        2.98      0.45 o 
   6  -3  12        1.22        0.91      0.28 o 
   7  -3  12        7.66        7.26      0.55 o 
   8  -3  12       63.49       63.53      1.62 o 
  -8  -2  12        2.78        3.21      0.48 o 
  -7  -2  12       22.89       25.98      1.01 o 
  -6  -2  12       10.61       12.66      0.80 o 
  -5  -2  12        0.92        0.60      0.15 o 
  -4  -2  12        5.57        4.87      0.27 o 
  -3  -2  12       45.97       46.18      0.67 o 
  -2  -2  12       13.64       11.13      0.31 o 
  -1  -2  12       12.36       10.30      0.28 o 
   0  -2  12        0.12        0.03      0.09 o 
   1  -2  12     1059.65      998.33      7.34 o 
   2  -2  12       11.31       10.14      0.28 o 
   3  -2  12      466.18      443.67      3.59 o 
   4  -2  12       11.88       11.19      0.34 o 
   5  -2  12        6.33        6.52      0.30 o 
   6  -2  12        0.12        0.28      0.15 o 
   7  -2  12       12.62       12.77      0.71 o 
   8  -2  12        0.00       -0.09      0.37 o 
   9  -2  12        1.35        1.34      0.39 o 
  -8  -1  12        1.21        1.37      0.39 o 
  -7  -1  12        3.64        4.06      0.38 o 
  -6  -1  12       77.87       80.02      1.24 o 
  -5  -1  12       78.73       74.70      0.94 o 
  -4  -1  12       46.03       44.45      0.62 o 
  -3  -1  12        3.86        3.75      0.21 o 
  -2  -1  12       10.27        8.14      0.26 o 
  -1  -1  12       47.16       41.33      0.55 o 
   0  -1  12        0.82       -0.01      0.07 o 
   1  -1  12       79.63       81.09      0.89 o 
   2  -1  12      206.17      192.93      1.77 o 
   3  -1  12       12.12       15.08      0.39 o 
   4  -1  12      112.75       89.50      1.23 o 
   5  -1  12        0.38        0.35      0.13 o 
   6  -1  12       22.35       20.69      0.49 o 
   7  -1  12       25.55       25.26      0.60 o 
   8  -1  12      181.41      183.34      2.37 o 
   9  -1  12        5.63        6.24      0.71 o 
  -8   0  12       28.75       28.23      1.42 o 
  -7   0  12        2.22        3.13      0.30 o 
  -6   0  12        1.92        3.18      0.29 o 
  -5   0  12        2.55        3.34      0.25 o 
  -4   0  12        0.53        0.36      0.11 o 
  -3   0  12       18.88       20.60      0.36 o 
  -2   0  12        2.28        3.60      0.15 o 
  -1   0  12        0.08        0.17      0.08 o 
   0   0  12        0.66        2.54      0.17 o 
   1   0  12       56.34       50.62      0.67 o 
   2   0  12     1937.20     1811.62     13.21 o 
   3   0  12     1026.47      995.35      8.29 o 
   4   0  12        3.98        3.35      0.25 o 
   5   0  12        0.01        0.19      0.20 o 
   6   0  12       11.77        9.64      0.51 o 
   7   0  12        1.44        1.42      0.28 o 
   8   0  12       19.88       19.47      0.86 o 
   9   0  12        0.06        0.20      0.23 o 
  10   0  12        4.78        3.49      0.42 o 
  -8   1  12       14.47       13.45      2.17 o 
  -7   1  12       23.26       22.18      1.03 o 
  -6   1  12       72.07       71.06      1.59 o 
  -5   1  12       18.34       18.62      0.54 o 
  -4   1  12      186.47      178.22      1.88 o 
  -3   1  12        0.97        0.86      0.16 o 
  -2   1  12        0.35        0.46      0.14 o 
  -1   1  12        2.08        1.67      0.16 o 
   0   1  12       86.22       74.44      0.84 o 
   1   1  12      101.63      109.02      1.48 o 
   2   1  12      194.80      190.40      2.56 o 
   3   1  12       21.78       18.20      0.50 o 
   4   1  12       69.73       53.13      0.93 o 
   5   1  12       29.82       23.23      0.66 o 
   6   1  12        1.29        1.11      0.22 o 
   7   1  12        0.64        0.43      0.21 o 
   8   1  12       15.09       15.72      0.67 o 
   9   1  12       42.20       43.96      1.33 o 
  10   1  12        8.31        7.96      0.66 o 
  -7   2  12        0.14       -0.29      0.31 o 
  -6   2  12       19.72       22.27      0.90 o 
  -5   2  12       11.21       11.32      0.53 o 
  -4   2  12        1.21        1.02      0.23 o 
  -3   2  12        0.93        0.92      0.18 o 
  -2   2  12       54.58       56.80      0.83 o 
  -1   2  12       39.94       33.35      0.62 o 
   0   2  12        7.90        6.06      0.38 o 
   1   2  12        0.01        0.00      0.15 o 
   2   2  12     1332.89     1252.02     16.28 o 
   3   2  12        2.75        3.17      0.30 o 
   4   2  12      391.50      373.07      3.92 o 
   5   2  12        6.03        4.76      0.32 o 
   6   2  12       10.89        9.84      0.39 o 
   7   2  12        4.20        4.41      0.36 o 
   8   2  12       20.23       19.65      0.72 o 
   9   2  12        1.11        0.98      0.34 o 
  10   2  12        0.09        0.17      0.28 o 
  -7   3  12        1.17        1.67      0.41 o 
  -6   3  12        0.90        0.15      0.33 o 
  -5   3  12       62.16       60.90      2.57 o 
  -4   3  12       71.54       70.15      1.06 o 
  -3   3  12       24.78       24.87      0.57 o 
  -2   3  12        8.18        7.79      0.36 o 
  -1   3  12        1.67        1.45      0.34 o 
   0   3  12       17.41       16.66      0.59 o 
   1   3  12        1.15        2.56      0.26 o 
   2   3  12       87.29       87.32      1.40 o 
   3   3  12      238.63      228.15      2.54 o 
   4   3  12        2.44        1.69      0.20 o 
   5   3  12      126.93      110.46      1.75 o 
   6   3  12        8.96        8.05      0.40 o 
   7   3  12       20.00       18.99      0.64 o 
   8   3  12       39.71       39.15      1.01 o 
   9   3  12      151.24      154.31      3.69 o 
  10   3  12       12.20        9.60      0.67 o 
  -6   4  12        0.87        1.42      0.39 o 
  -5   4  12        0.27        0.58      0.39 o 
  -4   4  12        0.48        0.69      0.24 o 
  -3   4  12        1.90        1.74      0.24 o 
  -2   4  12       26.84       24.86      0.84 o 
  -1   4  12        5.58        4.07      0.38 o 
   0   4  12        0.00       -0.10      0.16 o 
   1   4  12        3.38        4.31      0.37 o 
   2   4  12       84.70       82.63      1.69 o 
   3   4  12     1066.78     1028.42     11.69 o 
   4   4  12      455.42      456.59      5.63 o 
   5   4  12        6.25        5.75      0.60 o 
   6   4  12        0.30        0.25      0.25 o 
   7   4  12        3.65        3.00      0.29 o 
   8   4  12        2.74        2.51      0.44 o 
   9   4  12        8.18        8.12      0.54 o 
  10   4  12        1.00        1.07      0.34 o 
  -5   5  12       43.93       41.96      1.99 o 
  -4   5  12       12.39       12.98      0.58 o 
  -3   5  12       65.83       62.12      1.52 o 
  -2   5  12        2.12        1.35      0.32 o 
  -1   5  12        0.01        0.30      0.22 o 
   0   5  12        0.23        0.07      0.20 o 
   1   5  12       24.90       22.19      0.66 o 
   2   5  12       43.76       45.01      2.70 o 
   3   5  12      151.07      151.45      3.09 o 
   4   5  12       24.64       23.01      0.78 o 
   5   5  12       84.34       76.89      2.20 o 
   6   5  12       30.64       28.23      0.88 o 
   7   5  12        0.55        0.51      0.17 o 
   8   5  12        4.22        4.62      0.37 o 
   9   5  12       11.47       11.69      0.59 o 
  -5   6  12        5.96        7.75      1.08 o 
  -4   6  12        3.00        2.96      0.38 o 
  -3   6  12        1.42        0.97      0.32 o 
  -2   6  12        0.20        0.60      0.28 o 
  -1   6  12       18.75       16.96      0.74 o 
   0   6  12       37.18       34.23      0.96 o 
   1   6  12        1.71        1.93      0.28 o 
   2   6  12        0.97        0.75      0.38 o 
   3   6  12      711.17      720.94     10.54 o 
   4   6  12        2.35        2.78      0.37 o 
   5   6  12      131.73      134.54      2.62 o 
   6   6  12        2.57        2.62      0.55 o 
   7   6  12        3.57        3.53      0.38 o 
   8   6  12       11.27       11.83      0.50 o 
   9   6  12       10.24       11.30      0.74 o 
  -4   7  12       18.07       18.40      0.87 o 
  -3   7  12       24.55       23.41      0.91 o 
  -2   7  12        3.00        2.27      0.37 o 
  -1   7  12        3.25        2.90      0.42 o 
   0   7  12        0.65        0.46      0.28 o 
   1   7  12        4.02        4.30      0.40 o 
   2   7  12        1.20        0.96      0.42 o 
   3   7  12       41.40       42.32      1.63 o 
   4   7  12       86.32       86.50      3.02 o 
   5   7  12       12.87       11.00      1.33 o 
   6   7  12       58.54       58.95      1.74 o 
   7   7  12       11.78       11.82      0.58 o 
   8   7  12        9.81       10.38      0.62 o 
  -2   8  12        4.06        3.38      0.52 o 
  -1   8  12       10.19        8.54      0.63 o 
   0   8  12       12.87       11.56      0.65 o 
   1   8  12        0.25        0.06      0.29 o 
   2   8  12        0.07        0.10      0.37 o 
   3   8  12       79.42       75.26      3.24 o 
   4   8  12      357.41      371.60      8.84 o 
   0   9  12        0.25       -0.31      0.28 o 
   1   9  12        0.00       -0.05      0.27 o 
   2   9  12        2.56        2.84      0.40 o 
   3   9  12        5.42        4.81      0.57 o 
   4   9  12       55.44       54.29      2.37 o 
  -2  -9  13        2.85        0.61      1.61 o 
  -1  -9  13        0.03        0.27      0.56 o 
   0  -9  13       15.53       16.38      1.37 o 
  -5  -8  13        4.95        6.58      1.87 o 
  -4  -8  13        1.99        2.00      0.72 o 
  -3  -8  13       15.70       17.25      0.91 o 
  -2  -8  13        4.05        4.49      0.60 o 
  -1  -8  13      158.48      159.91      3.57 o 
   0  -8  13       11.46       15.13      2.60 o 
   1  -8  13        0.17        2.47      1.24 o 
   2  -8  13       30.91       29.16      1.33 o 
   3  -8  13        0.07        0.04      0.61 o 
  -6  -7  13        5.55        5.73      0.70 o 
  -5  -7  13        1.34        1.56      0.41 o 
  -4  -7  13       24.06       23.60      0.91 o 
  -3  -7  13       36.57       37.26      1.13 o 
  -2  -7  13       79.48       79.72      2.13 o 
  -1  -7  13        1.92        1.48      0.47 o 
   0  -7  13       22.44       24.63      1.26 o 
   1  -7  13       39.29       38.68      1.46 o 
   2  -7  13       11.56       11.26      1.03 o 
   3  -7  13        0.25        2.23      1.59 o 
   4  -7  13        2.55        1.76      0.53 o 
   5  -7  13        5.10        4.19      0.63 o 
  -6  -6  13       23.80       21.52      2.39 o 
  -5  -6  13        4.88        6.43      0.67 o 
  -4  -6  13       12.20       13.75      1.26 o 
  -3  -6  13        5.74        6.20      0.60 o 
  -2  -6  13        6.30        6.66      0.49 o 
  -1  -6  13       62.07       57.42      1.71 o 
   0  -6  13      361.08      347.98      5.92 o 
   1  -6  13       45.13       45.38      2.24 o 
   2  -6  13       97.25       98.79      1.83 o 
   3  -6  13        1.96        1.49      0.33 o 
   4  -6  13        0.27        0.21      0.27 o 
   5  -6  13        1.71        0.92      0.31 o 
   6  -6  13        3.01        2.86      0.45 o 
  -7  -5  13       13.75       14.85      0.99 o 
  -6  -5  13       16.84       15.18      1.35 o 
  -5  -5  13        1.56        1.84      0.66 o 
  -4  -5  13       10.62        9.14      0.83 o 
  -3  -5  13       32.62       30.85      1.20 o 
  -2  -5  13      197.18      188.44      3.69 o 
  -1  -5  13        1.57        1.41      0.27 o 
   0  -5  13       17.05       18.49      0.53 o 
   1  -5  13       81.87       82.84      1.14 o 
   2  -5  13        3.89        3.91      0.26 o 
   3  -5  13        6.97        6.34      0.33 o 
   4  -5  13        7.88        8.41      0.43 o 
   5  -5  13        0.64        0.46      0.33 o 
   6  -5  13       27.71       28.50      1.12 o 
   7  -5  13       17.57       20.65      0.79 o 
  -7  -4  13        3.99        4.76      0.63 o 
  -6  -4  13       30.03       29.83      2.93 o 
  -5  -4  13        9.73        9.48      1.20 o 
  -4  -4  13       11.06       10.95      0.72 o 
  -3  -4  13       12.42       11.10      0.52 o 
  -2  -4  13       57.78       55.34      0.79 o 
  -1  -4  13        6.72        6.69      0.34 o 
   0  -4  13      466.57      438.34      3.88 o 
   1  -4  13       42.16       39.58      0.73 o 
   2  -4  13        0.45        0.47      0.16 o 
   3  -4  13       75.06       72.21      1.07 o 
   4  -4  13        0.33        0.32      0.16 o 
   5  -4  13        0.57        0.29      0.23 o 
   6  -4  13        0.22        0.37      0.51 o 
   7  -4  13       51.07       52.38      1.65 o 
   8  -4  13       12.27       11.82      1.30 o 
  -8  -3  13       13.30       14.77      1.85 o 
  -7  -3  13        1.15        1.21      0.41 o 
  -6  -3  13        0.64        0.62      0.34 o 
  -5  -3  13        7.16        8.03      0.48 o 
  -4  -3  13        5.22        5.13      0.32 o 
  -3  -3  13       52.53       49.91      0.76 o 
  -2  -3  13       83.12       71.09      0.95 o 
  -1  -3  13      203.40      172.43      1.82 o 
   0  -3  13        1.76        1.37      0.18 o 
   1  -3  13      111.87      113.64      1.40 o 
   2  -3  13      118.60      116.45      1.30 o 
   3  -3  13       26.65       23.47      0.49 o 
   4  -3  13        6.13        6.64      0.32 o 
   5  -3  13       14.53       15.20      0.77 o 
   6  -3  13        5.99        5.82      0.56 o 
   7  -3  13      261.03      267.87      4.85 o 
   8  -3  13       69.02       67.74      1.98 o 
  -8  -2  13        0.01        0.22      0.31 o 
  -7  -2  13        7.05        6.94      0.59 o 
  -6  -2  13        0.09        0.30      0.20 o 
  -5  -2  13       40.50       43.03      0.83 o 
  -4  -2  13        6.29        7.98      0.30 o 
  -3  -2  13       32.69       31.90      0.60 o 
  -2  -2  13       26.29       24.77      0.51 o 
  -1  -2  13        4.87        2.54      0.18 o 
   0  -2  13       72.72       57.31      0.73 o 
   1  -2  13      967.67      892.05      6.62 o 
   2  -2  13      122.44      119.17      1.26 o 
   3  -2  13      198.87      187.22      1.93 o 
   4  -2  13        7.24        5.11      0.29 o 
   5  -2  13        0.72        1.30      0.17 o 
   6  -2  13        4.93        3.84      0.41 o 
   7  -2  13        0.48        0.59      0.23 o 
   8  -2  13       96.72       96.79      2.07 o 
   9  -2  13        0.12        0.20      0.30 o 
  -8  -1  13        3.08        2.69      0.44 o 
  -7  -1  13        0.08        0.53      0.24 o 
  -6  -1  13       18.22       20.55      0.59 o 
  -5  -1  13       29.00       27.87      0.50 o 
  -4  -1  13        4.29        3.35      0.20 o 
  -3  -1  13       40.70       38.41      0.56 o 
  -2  -1  13       15.67       11.04      0.32 o 
  -1  -1  13      460.06      360.61      2.92 o 
   0  -1  13        0.78        2.93      0.17 o 
   1  -1  13       86.55       86.22      1.14 o 
   2  -1  13      226.62      223.15      2.16 o 
   3  -1  13        0.00        0.15      0.11 o 
   4  -1  13        0.23        0.14      0.10 o 
   5  -1  13       21.49       21.49      0.48 o 
   6  -1  13        0.06        0.17      0.12 o 
   7  -1  13      110.98      115.05      1.55 o 
   8  -1  13       41.61       47.16      1.04 o 
   9  -1  13       41.57       45.27      1.16 o 
  -7   0  13       21.71       22.46      0.73 o 
  -6   0  13       13.36       12.89      0.57 o 
  -5   0  13       36.02       35.42      0.68 o 
  -4   0  13       14.23       17.09      0.41 o 
  -3   0  13        4.61        5.04      0.25 o 
  -2   0  13       26.58       22.11      0.65 o 
  -1   0  13      127.73      100.86      1.18 o 
   0   0  13       12.21       10.38      0.33 o 
   1   0  13      793.63      698.37      7.27 o 
   2   0  13       32.99       28.97      0.50 o 
   3   0  13        1.36        1.44      0.29 o 
   4   0  13       79.25       68.95      1.15 o 
   5   0  13        0.22        0.22      0.14 o 
   6   0  13        0.17        0.13      0.17 o 
   7   0  13        3.69        3.26      0.37 o 
   8   0  13       73.85       70.61      1.70 o 
   9   0  13       14.03       13.60      0.64 o 
  -7   1  13        6.47        7.09      0.57 o 
  -6   1  13        0.04        0.18      0.30 o 
  -5   1  13        0.31        0.10      0.21 o 
  -4   1  13        2.90        3.68      0.26 o 
  -3   1  13        7.98        7.36      0.32 o 
  -2   1  13       51.91       45.79      0.74 o 
  -1   1  13      100.05       72.98      0.94 o 
   0   1  13      197.80      141.63      1.79 o 
   1   1  13        0.13        0.43      0.14 o 
   2   1  13      205.75      207.40      2.47 o 
   3   1  13      116.02      109.12      1.53 o 
   4   1  13       23.94       19.44      0.55 o 
   5   1  13        9.42        9.98      0.46 o 
   6   1  13       36.90       34.74      0.89 o 
   7   1  13        3.29        2.41      0.31 o 
   8   1  13      424.10      421.84      5.06 o 
   9   1  13       57.30       55.73      1.55 o 
  10   1  13        0.00       -0.15      0.30 o 
  -7   2  13        0.00       -0.08      0.32 o 
  -6   2  13        1.77        1.09      0.36 o 
  -5   2  13        0.44        0.94      0.58 o 
  -4   2  13       30.91       33.27      0.69 o 
  -3   2  13        0.59        1.04      0.19 o 
  -2   2  13       45.56       43.95      0.73 o 
  -1   2  13       54.48       48.34      0.93 o 
   0   2  13        3.23        0.86      0.22 o 
   1   2  13       71.56       55.93      1.13 o 
   2   2  13      901.79      826.10      8.06 o 
   3   2  13      120.61      115.89      1.58 o 
   4   2  13      109.75      102.41      1.45 o 
   5   2  13        8.81        6.22      0.39 o 
   6   2  13        6.26        8.45      0.60 o 
   7   2  13        1.07        0.85      0.23 o 
   8   2  13        0.17       -0.06      0.20 o 
   9   2  13       82.47       83.75      2.07 o 
  10   2  13        0.05       -0.11      0.27 o 
  -6   3  13        3.51        2.60      0.68 o 
  -5   3  13        7.22        8.31      0.60 o 
  -4   3  13       18.17       17.42      0.58 o 
  -3   3  13        0.71        0.59      0.18 o 
  -2   3  13       42.41       41.80      0.80 o 
  -1   3  13        2.90        2.23      0.38 o 
   0   3  13      398.99      334.08      4.20 o 
   1   3  13        5.52        6.44      0.44 o 
   2   3  13       59.50       59.96      1.14 o 
   3   3  13      214.06      216.75      2.51 o 
   4   3  13        4.15        3.39      0.24 o 
   5   3  13        0.81        1.27      0.22 o 
   6   3  13       17.52       17.29      0.58 o 
   7   3  13        0.09        0.30      0.17 o 
   8   3  13      162.76      166.24      2.50 o 
   9   3  13       42.85       47.04      1.21 o 
  10   3  13       20.95       22.73      0.99 o 
  -6   4  13       10.19       10.84      0.71 o 
  -5   4  13       11.19       11.69      0.61 o 
  -4   4  13       13.80       12.66      0.56 o 
  -3   4  13        5.89        6.49      0.38 o 
  -2   4  13        0.77        1.08      0.29 o 
  -1   4  13       19.66       19.96      1.00 o 
   0   4  13       91.44       82.65      1.78 o 
   1   4  13        1.82        1.19      0.29 o 
   2   4  13      571.79      550.46      6.33 o 
   3   4  13        5.92        5.97      0.33 o 
   4   4  13        0.16        0.27      0.11 o 
   5   4  13       21.46       20.06      0.67 o 
   6   4  13        0.38        0.55      0.18 o 
   7   4  13        0.00        0.49      0.23 o 
   8   4  13       12.99       12.06      0.56 o 
   9   4  13       50.25       52.57      1.26 o 
  -5   5  13        0.21        0.29      0.45 o 
  -4   5  13        2.98        3.08      0.38 o 
  -3   5  13        0.21        0.34      0.54 o 
  -2   5  13        0.76        0.72      0.30 o 
  -1   5  13       23.44       22.33      0.82 o 
   0   5  13       57.74       52.49      1.20 o 
   1   5  13       78.84       72.13      1.62 o 
   2   5  13        1.70        1.33      0.34 o 
   3   5  13       98.23      101.39      2.70 o 
   4   5  13       38.05       37.77      1.45 o 
   5   5  13       11.01        8.99      0.62 o 
   6   5  13        1.89        1.36      0.29 o 
   7   5  13       21.64       21.73      0.64 o 
   8   5  13        0.28        0.28      0.20 o 
   9   5  13      296.04      319.77      4.07 o 
  -4   6  13        0.47        0.47      0.27 o 
  -3   6  13       11.71       11.43      0.77 o 
  -2   6  13        0.93        0.49      0.30 o 
  -1   6  13       32.03       31.47      1.02 o 
   0   6  13       34.75       34.43      1.01 o 
   1   6  13        5.17        4.38      0.39 o 
   2   6  13       69.50       66.79      1.27 o 
   3   6  13      297.46      292.24      5.21 o 
   4   6  13       38.19       38.54      1.50 o 
   5   6  13       14.08       13.89      0.65 o 
   6   6  13        3.30        3.56      0.51 o 
   7   6  13        3.65        3.90      0.50 o 
   8   6  13        1.13        0.96      0.22 o 
   9   6  13        0.07        0.21      0.25 o 
  -3   7  13        4.09        4.21      0.49 o 
  -2   7  13        0.36        0.43      0.29 o 
  -1   7  13       16.77       16.60      0.81 o 
   0   7  13        0.94        0.49      0.29 o 
   1   7  13      116.70      118.66      3.24 o 
   2   7  13        2.01        1.78      0.36 o 
   3   7  13        7.47        6.88      0.77 o 
   4   7  13       77.74       79.86      2.34 o 
   5   7  13        9.89        9.79      0.53 o 
   6   7  13        0.03       -0.47      0.45 o 
   7   7  13        7.66        7.82      0.52 o 
   8   7  13        1.02        1.42      0.34 o 
  -2   8  13        1.24        0.95      0.69 o 
  -1   8  13        0.18        0.11      0.35 o 
   0   8  13        6.71        7.09      0.56 o 
   1   8  13       36.93       37.33      1.23 o 
   2   8  13        2.08        1.32      0.34 o 
   3   8  13      233.03      240.55      6.66 o 
   4   8  13        0.04        0.75      0.64 o 
   1   9  13       14.95       15.76      0.76 o 
   2   9  13       14.43       13.97      1.41 o 
   3   9  13        3.51        3.20      0.53 o 
   4   9  13       24.58       24.97      1.97 o 
  -4  -8  14        4.75        3.26      0.72 o 
  -3  -8  14        0.08        0.80      0.68 o 
  -2  -8  14        6.17        4.24      1.15 o 
  -1  -8  14       13.32       11.13      0.87 o 
   0  -8  14       15.67       17.10      1.05 o 
   1  -8  14        0.16        0.21      0.40 o 
   2  -8  14       13.17       14.20      1.64 o 
  -5  -7  14       18.07       21.03      1.28 o 
  -4  -7  14        4.29        4.14      0.60 o 
  -3  -7  14       52.00       51.81      1.79 o 
  -2  -7  14       15.16       16.72      0.98 o 
  -1  -7  14        0.86        0.62      0.37 o 
   0  -7  14        0.94        2.03      0.46 o 
   1  -7  14        3.29        4.27      0.59 o 
   2  -7  14        0.68        0.95      0.73 o 
   3  -7  14        0.12        0.22      0.42 o 
   4  -7  14        2.81        3.05      0.58 o 
  -6  -6  14        3.74        5.01      0.65 o 
  -5  -6  14        1.64       -0.25      0.32 o 
  -4  -6  14        1.54        0.65      0.33 o 
  -3  -6  14       15.39       15.20      0.91 o 
  -2  -6  14        8.46       10.52      0.90 o 
  -1  -6  14       25.45       23.70      1.07 o 
   0  -6  14        0.00        0.44      0.63 o 
   1  -6  14        3.53        3.51      0.53 o 
   2  -6  14       11.96       11.20      0.59 o 
   3  -6  14        0.60        0.35      0.28 o 
   4  -6  14        2.60        2.73      0.38 o 
   5  -6  14        7.15        8.36      0.70 o 
   6  -6  14       45.17       47.40      2.13 o 
  -7  -5  14        2.28        3.41      1.38 o 
  -6  -5  14       18.27       15.42      0.97 o 
  -5  -5  14        4.39        5.27      1.18 o 
  -4  -5  14       37.02       34.14      1.34 o 
  -3  -5  14       12.62       10.98      0.74 o 
  -2  -5  14       48.94       44.58      1.47 o 
  -1  -5  14       70.00       64.86      1.44 o 
   0  -5  14        8.72        8.77      0.40 o 
   1  -5  14        6.07        6.84      0.33 o 
   2  -5  14       11.84       10.51      0.39 o 
   3  -5  14        0.63        0.83      0.23 o 
   4  -5  14        2.53        2.25      0.29 o 
   5  -5  14        4.21        5.11      0.44 o 
   6  -5  14        3.76        3.94      0.51 o 
   7  -5  14      264.54      271.82      3.90 o 
  -7  -4  14        4.41        3.57      0.60 o 
  -6  -4  14       15.61       14.81      1.90 o 
  -5  -4  14        5.57        8.14      1.41 o 
  -4  -4  14        0.04        0.19      0.28 o 
  -3  -4  14       19.44       18.30      0.87 o 
  -2  -4  14        0.02        0.21      0.13 o 
  -1  -4  14       13.23       10.51      0.37 o 
   0  -4  14       90.11       87.20      1.19 o 
   1  -4  14       41.02       40.18      0.74 o 
   2  -4  14        0.20        0.29      0.15 o 
   3  -4  14       12.88       11.71      0.42 o 
   4  -4  14        3.04        3.49      0.36 o 
   5  -4  14        6.12        6.68      0.93 o 
   6  -4  14       10.91       12.72      0.78 o 
   7  -4  14       81.68       83.04      2.19 o 
  -7  -3  14       38.66       39.56      1.52 o 
  -6  -3  14       22.47       21.93      1.08 o 
  -5  -3  14        2.25        1.93      0.30 o 
  -4  -3  14       48.08       50.46      0.97 o 
  -3  -3  14        3.02        1.94      0.20 o 
  -2  -3  14      216.37      187.77      2.09 o 
  -1  -3  14       77.48       68.51      1.01 o 
   0  -3  14        6.87        8.35      0.34 o 
   1  -3  14        0.29        0.51      0.15 o 
   2  -3  14       24.52       23.96      0.54 o 
   3  -3  14        0.02       -0.23      0.17 o 
   4  -3  14        4.33        4.50      0.32 o 
   5  -3  14        7.42        8.62      0.62 o 
   6  -3  14        7.12        6.14      0.58 o 
   7  -3  14      109.68      105.31      2.52 o 
   8  -3  14      109.80      117.57      2.80 o 
  -7  -2  14        3.17        2.07      0.49 o 
  -6  -2  14        9.95       10.54      0.53 o 
  -5  -2  14       14.74       17.00      0.53 o 
  -4  -2  14        0.29        0.66      0.14 o 
  -3  -2  14        0.34        0.47      0.14 o 
  -2  -2  14       46.59       37.64      0.93 o 
  -1  -2  14       24.18       20.00      0.43 o 
   0  -2  14       92.29       82.95      0.95 o 
   1  -2  14        2.56        2.84      0.18 o 
   2  -2  14        0.95        0.80      0.15 o 
   3  -2  14       15.61       14.36      0.42 o 
   4  -2  14        0.40        0.37      0.14 o 
   5  -2  14        2.99        3.55      0.28 o 
   6  -2  14       14.63       17.14      0.53 o 
   7  -2  14       93.25       96.04      1.69 o 
   8  -2  14        0.10        0.61      0.32 o 
  -7  -1  14       52.56       60.04      1.53 o 
  -6  -1  14        0.75        0.36      0.20 o 
  -5  -1  14       23.88       23.93      0.63 o 
  -4  -1  14        3.44        4.46      0.29 o 
  -3  -1  14       61.48       60.26      0.73 o 
  -2  -1  14       36.06       23.84      0.68 o 
  -1  -1  14       98.98       83.11      1.05 o 
   0  -1  14       90.95       70.01      0.91 o 
   1  -1  14       47.87       47.64      0.81 o 
   2  -1  14       18.15       19.04      0.50 o 
   3  -1  14       17.98       15.25      0.41 o 
   4  -1  14        0.02        0.20      0.11 o 
   5  -1  14        5.52        6.15      0.29 o 
   6  -1  14        9.60        9.83      0.55 o 
   7  -1  14       14.23       13.92      0.50 o 
   8  -1  14      420.52      434.32      4.64 o 
   9  -1  14        0.68        0.65      0.31 o 
  -7   0  14       21.72       22.90      1.12 o 
  -6   0  14        2.31        2.97      0.52 o 
  -5   0  14       27.19       28.84      0.71 o 
  -4   0  14        9.98       11.96      0.45 o 
  -3   0  14        0.00       -0.10      0.11 o 
  -2   0  14       33.35       30.15      0.60 o 
  -1   0  14        2.48        3.99      0.24 o 
   0   0  14       17.66        9.83      0.33 o 
   1   0  14      239.83      228.06      3.02 o 
   2   0  14       33.72       32.38      0.64 o 
   3   0  14        2.63        2.19      0.22 o 
   4   0  14        0.00        0.12      0.21 o 
   5   0  14       12.02       13.31      0.48 o 
   6   0  14       25.68       24.22      0.78 o 
   7   0  14       15.51       17.24      0.71 o 
   8   0  14      116.53      116.14      2.08 o 
   9   0  14       53.82       62.63      1.40 o 
  -7   1  14       57.50       63.24      1.55 o 
  -6   1  14       35.26       33.68      1.09 o 
  -5   1  14       24.54       25.80      0.82 o 
  -4   1  14        5.93        5.42      0.40 o 
  -3   1  14       76.35       79.80      1.11 o 
  -2   1  14        0.64       -0.14      0.12 o 
  -1   1  14      373.29      305.47      2.78 o 
   0   1  14       96.96       81.90      1.11 o 
   1   1  14       37.51       43.10      0.84 o 
   2   1  14        3.53        3.25      0.31 o 
   3   1  14       55.75       53.21      0.99 o 
   4   1  14        4.27        5.49      0.44 o 
   5   1  14       12.68       12.41      0.53 o 
   6   1  14        7.93        8.70      0.41 o 
   7   1  14       24.91       22.36      0.78 o 
   8   1  14      127.61      129.21      2.20 o 
   9   1  14      100.96      110.12      2.33 o 
  -6   2  14        2.87        3.13      0.47 o 
  -5   2  14       11.85       11.10      0.59 o 
  -4   2  14       28.27       30.49      0.76 o 
  -3   2  14        0.00       -0.14      0.17 o 
  -2   2  14        0.35        0.25      0.14 o 
  -1   2  14       51.39       42.16      0.95 o 
   0   2  14       28.47       20.88      0.72 o 
   1   2  14      181.91      162.24      2.40 o 
   2   2  14        7.80        7.55      0.44 o 
   3   2  14        4.52        5.00      0.30 o 
   4   2  14        5.36        5.83      0.32 o 
   5   2  14        6.48        6.33      0.42 o 
   6   2  14        0.74        1.40      0.24 o 
   7   2  14       14.54       16.34      0.77 o 
   8   2  14      119.09      115.55      2.03 o 
   9   2  14        0.31        0.11      0.26 o 
  -6   3  14       40.97       43.00      2.03 o 
  -5   3  14        0.19       -0.23      0.31 o 
  -4   3  14       12.63       12.42      1.07 o 
  -3   3  14        1.03        1.11      0.20 o 
  -2   3  14       65.17       61.99      1.03 o 
  -1   3  14       51.76       40.03      1.07 o 
   0   3  14       69.89       60.07      1.29 o 
   1   3  14       32.50       24.46      0.75 o 
   2   3  14       77.17       74.36      1.38 o 
   3   3  14        7.39        7.65      0.36 o 
   4   3  14        6.73        4.95      0.30 o 
   5   3  14        0.42        0.30      0.18 o 
   6   3  14        1.59        1.90      0.38 o 
   7   3  14        1.82        1.52      0.25 o 
   8   3  14       25.03       24.47      0.83 o 
   9   3  14      298.55      304.23      4.02 o 
  -5   4  14        0.36        0.07      0.31 o 
  -4   4  14       23.31       24.37      1.10 o 
  -3   4  14        8.48        9.78      0.54 o 
  -2   4  14        2.41        2.46      0.40 o 
  -1   4  14       31.64       30.24      0.95 o 
   0   4  14        1.04        1.17      0.26 o 
   1   4  14       42.88       35.61      1.02 o 
   2   4  14      180.27      174.87      2.52 o 
   3   4  14        0.46        0.80      0.43 o 
   4   4  14        0.17        0.31      0.15 o 
   5   4  14       11.22       11.16      0.47 o 
   6   4  14        5.25        6.22      0.75 o 
   7   4  14       16.24       16.32      0.61 o 
   8   4  14       21.79       23.55      0.79 o 
   9   4  14       78.77       79.27      1.62 o 
  -5   5  14       14.71       12.89      1.01 o 
  -4   5  14       10.00        9.90      0.55 o 
  -3   5  14        7.06        6.24      0.58 o 
  -2   5  14       63.49       62.64      1.79 o 
  -1   5  14        1.98        0.81      0.29 o 
   0   5  14      219.54      205.10      3.05 o 
   1   5  14       34.90       33.14      0.92 o 
   2   5  14       36.59       37.91      0.92 o 
   3   5  14       21.29       20.77      0.69 o 
   4   5  14       27.27       25.36      0.97 o 
   5   5  14        6.56        7.28      0.74 o 
   6   5  14        7.00        6.89      0.51 o 
   7   5  14        1.88        1.73      0.35 o 
   8   5  14       45.46       45.24      1.08 o 
   9   5  14       64.12       64.45      1.41 o 
  -4   6  14        5.73        5.93      0.51 o 
  -3   6  14       18.86       19.20      0.84 o 
  -2   6  14        0.28        0.73      0.50 o 
  -1   6  14        0.35        0.15      0.27 o 
   0   6  14       24.21       24.36      1.14 o 
   1   6  14       13.78       12.02      0.61 o 
   2   6  14      141.26      140.13      2.23 o 
   3   6  14        6.87        5.81      0.69 o 
   4   6  14        8.46        9.69      0.83 o 
   5   6  14        0.42        0.73      0.26 o 
   6   6  14        9.27        9.38      0.57 o 
   7   6  14        0.36        0.72      0.32 o 
   8   6  14        6.39        7.36      0.70 o 
  -3   7  14        3.17        2.73      0.45 o 
  -2   7  14        0.88        0.86      0.61 o 
  -1   7  14       31.74       30.87      1.15 o 
   0   7  14       33.47       30.64      1.04 o 
   1   7  14       25.89       25.38      0.88 o 
   2   7  14        2.57        2.02      0.33 o 
   3   7  14       55.18       55.76      1.98 o 
   4   7  14        0.97        1.03      0.45 o 
   5   7  14        0.02       -0.21      0.53 o 
   6   7  14        0.17       -0.21      0.23 o 
   7   7  14        0.20        0.21      0.27 o 
   8   7  14        1.30        1.88      0.60 o 
  -1   8  14        3.17        3.25      0.45 o 
   0   8  14       14.01       12.61      0.74 o 
   1   8  14        0.14        0.07      0.30 o 
   2   8  14       32.69       32.81      0.99 o 
   3   8  14       57.16       55.82      2.84 o 
   4   8  14        2.15        2.82      0.86 o 
   2   9  14        3.51        4.13      0.49 o 
   3   9  14       16.01       15.89      1.70 o 
   4   9  14       15.85       18.10      1.74 o 
  -3  -8  15        0.69        1.37      0.44 o 
  -2  -8  15        6.48        4.68      0.87 o 
  -1  -8  15        0.06        0.13      1.04 o 
   0  -8  15        0.12        0.10      0.37 o 
   1  -8  15        9.22        8.02      0.79 o 
   2  -8  15        1.08        2.76      1.07 o 
  -4  -7  15       14.89       15.85      1.28 o 
  -3  -7  15        6.27        7.00      0.72 o 
  -2  -7  15       20.65       17.23      3.14 o 
  -1  -7  15        1.30        1.36      0.40 o 
   0  -7  15        1.69        2.46      0.51 o 
   1  -7  15        7.63        8.41      1.32 o 
   2  -7  15        1.97        1.90      0.51 o 
   3  -7  15        3.79        3.05      0.75 o 
   4  -7  15       33.57       33.18      1.32 o 
  -5  -6  15        0.59        1.46      0.41 o 
  -4  -6  15        7.22        6.77      0.69 o 
  -3  -6  15        3.24        2.51      1.17 o 
  -2  -6  15       11.13       12.50      1.28 o 
  -1  -6  15        1.47        0.63      0.96 o 
   0  -6  15        1.54        1.60      0.43 o 
   1  -6  15        6.51        6.31      0.64 o 
   2  -6  15        0.78        0.71      0.28 o 
   3  -6  15        6.66        7.03      0.51 o 
   4  -6  15        3.78        3.99      0.43 o 
   5  -6  15       12.81       14.35      1.17 o 
  -6  -5  15        6.86        6.89      1.08 o 
  -5  -5  15       73.48       73.98      2.17 o 
  -4  -5  15       19.40       22.34      2.33 o 
  -3  -5  15        9.86        8.80      1.92 o 
  -2  -5  15       39.28       35.41      1.30 o 
  -1  -5  15        5.34        5.42      0.41 o 
   0  -5  15        6.55        7.79      0.39 o 
   1  -5  15        8.18        7.35      0.53 o 
   2  -5  15       13.25       12.08      0.49 o 
   3  -5  15        0.65        0.52      0.22 o 
   4  -5  15       44.39       45.34      1.14 o 
   5  -5  15       12.61       12.89      0.76 o 
   6  -5  15       59.07       59.85      1.73 o 
  -6  -4  15       11.91       13.88      1.67 o 
  -5  -4  15        2.95        3.23      0.51 o 
  -4  -4  15       14.68       15.72      1.68 o 
  -3  -4  15        1.79        1.41      0.26 o 
  -2  -4  15        4.88        4.85      0.32 o 
  -1  -4  15       26.57       24.48      0.57 o 
   0  -4  15        1.83        1.63      0.20 o 
   1  -4  15        4.12        3.53      0.25 o 
   2  -4  15       27.76       25.77      0.60 o 
   3  -4  15        2.55        2.87      0.39 o 
   4  -4  15       26.63       27.75      1.05 o 
   5  -4  15       23.15       23.63      1.02 o 
   6  -4  15       54.63       55.39      1.68 o 
   7  -4  15       22.14       21.80      1.06 o 
  -7  -3  15        4.71        4.22      0.61 o 
  -6  -3  15        0.20        0.30      0.33 o 
  -5  -3  15       62.70       64.69      1.43 o 
  -4  -3  15       33.09       32.77      0.77 o 
  -3  -3  15       31.95       38.64      0.74 o 
  -2  -3  15        9.50        8.96      0.38 o 
  -1  -3  15       52.71       47.04      0.82 o 
   0  -3  15       13.54       10.27      0.37 o 
   1  -3  15        0.29        0.11      0.19 o 
   2  -3  15       24.62       24.07      0.69 o 
   3  -3  15        1.95        1.63      0.27 o 
   4  -3  15        2.62        2.66      0.40 o 
   5  -3  15       50.77       52.69      1.55 o 
   6  -3  15        2.61        3.20      0.69 o 
   7  -3  15       74.36       72.90      2.38 o 
   8  -3  15       52.58       55.07      1.78 o 
  -7  -2  15       57.64       65.93      1.92 o 
  -6  -2  15        1.38        2.04      0.34 o 
  -5  -2  15       25.11       30.06      0.71 o 
  -4  -2  15        0.61        0.71      0.17 o 
  -3  -2  15       16.67       19.84      0.49 o 
  -2  -2  15       13.49       10.47      0.49 o 
  -1  -2  15       42.17       41.60      0.73 o 
   0  -2  15        3.34        2.06      0.24 o 
   1  -2  15       15.25       14.73      0.48 o 
   2  -2  15       28.53       25.99      0.63 o 
   3  -2  15        0.17        0.47      0.14 o 
   4  -2  15       49.96       50.74      0.81 o 
   5  -2  15       13.54       12.66      0.49 o 
   6  -2  15        2.43        3.47      0.31 o 
   7  -2  15      131.92      135.17      2.14 o 
   8  -2  15       14.27       15.49      1.00 o 
  -7  -1  15       35.35       37.04      1.60 o 
  -6  -1  15        0.80        0.82      0.26 o 
  -5  -1  15       15.30       16.72      0.63 o 
  -4  -1  15      162.60      169.40      1.85 o 
  -3  -1  15       37.03       41.85      0.74 o 
  -2  -1  15       39.92       30.00      0.56 o 
  -1  -1  15      119.02      100.52      1.37 o 
   0  -1  15       22.59       20.17      0.54 o 
   1  -1  15        1.62        2.29      0.24 o 
   2  -1  15       14.31       13.10      0.49 o 
   3  -1  15       43.34       40.35      0.72 o 
   4  -1  15       21.21       20.91      0.46 o 
   5  -1  15       60.06       60.78      0.93 o 
   6  -1  15       13.17       13.19      0.47 o 
   7  -1  15      108.13      107.37      1.68 o 
   8  -1  15        6.57        6.14      0.49 o 
   9  -1  15        0.45        0.18      0.27 o 
  -7   0  15       29.96       30.91      1.41 o 
  -6   0  15       10.87       10.90      0.66 o 
  -5   0  15       27.60       30.66      1.01 o 
  -4   0  15        0.30        0.72      0.25 o 
  -3   0  15       41.66       42.48      0.81 o 
  -2   0  15       12.01        6.87      0.32 o 
  -1   0  15       15.07       15.08      0.43 o 
   0   0  15       36.48       30.70      0.60 o 
   1   0  15       13.85       13.78      0.43 o 
   2   0  15        5.43        4.10      0.29 o 
   3   0  15       58.66       53.11      1.03 o 
   4   0  15        2.30        1.88      0.25 o 
   5   0  15       47.52       50.51      0.99 o 
   6   0  15       17.62       18.10      0.70 o 
   7   0  15       48.67       49.42      1.24 o 
   8   0  15        9.19        9.07      0.61 o 
   9   0  15       23.98       25.31      1.09 o 
  -6   1  15        5.01        5.15      0.53 o 
  -5   1  15        0.62        0.54      0.26 o 
  -4   1  15       78.71       83.33      1.49 o 
  -3   1  15       55.10       55.63      0.92 o 
  -2   1  15       24.27       32.90      0.66 o 
  -1   1  15        5.87        6.13      0.30 o 
   0   1  15       56.00       45.93      0.81 o 
   1   1  15       24.93       19.36      0.57 o 
   2   1  15        0.49        0.57      0.20 o 
   3   1  15       40.67       40.83      0.92 o 
   4   1  15        0.51        0.59      0.17 o 
   5   1  15        0.14        0.41      0.17 o 
   6   1  15       36.85       37.95      0.86 o 
   7   1  15        6.25        6.72      0.49 o 
   8   1  15       86.11       84.49      1.73 o 
   9   1  15       31.37       31.05      1.16 o 
  -6   2  15       45.54       48.07      1.40 o 
  -5   2  15        1.53        2.17      0.51 o 
  -4   2  15       26.04       28.74      0.76 o 
  -3   2  15        0.98        1.48      0.30 o 
  -2   2  15       11.47       14.43      0.45 o 
  -1   2  15       17.62       13.17      0.54 o 
   0   2  15       45.94       44.56      1.11 o 
   1   2  15        4.70        3.12      0.34 o 
   2   2  15       14.40       12.61      0.56 o 
   3   2  15       52.43       47.38      0.98 o 
   4   2  15        6.29        7.27      0.40 o 
   5   2  15       83.73       82.05      1.63 o 
   6   2  15       14.90       13.46      0.58 o 
   7   2  15        0.22        0.49      0.24 o 
   8   2  15       83.96       83.82      1.70 o 
   9   2  15       18.33       19.71      0.82 o 
  -6   3  15       35.87       35.41      1.26 o 
  -5   3  15        0.32        0.89      0.41 o 
  -4   3  15       12.15       13.26      0.64 o 
  -3   3  15      185.91      188.91      2.31 o 
  -2   3  15       32.14       35.55      0.78 o 
  -1   3  15       39.00       32.82      1.21 o 
   0   3  15      104.15       88.14      1.68 o 
   1   3  15       24.36       21.80      1.02 o 
   2   3  15        1.07        1.18      0.24 o 
   3   3  15        4.50        3.82      0.29 o 
   4   3  15       36.40       35.62      0.80 o 
   5   3  15       42.19       42.15      1.06 o 
   6   3  15       35.47       34.46      0.90 o 
   7   3  15        7.17        6.69      0.44 o 
   8   3  15      121.24      117.55      2.04 o 
   9   3  15        4.18        4.05      0.48 o 
  -5   4  15        6.99        7.45      0.62 o 
  -4   4  15       26.70       28.83      0.82 o 
  -3   4  15        0.02       -0.19      0.23 o 
  -2   4  15       27.79       30.17      1.04 o 
  -1   4  15       10.36        7.04      0.53 o 
   0   4  15       14.18       13.72      0.65 o 
   1   4  15       10.03        9.62      0.53 o 
   2   4  15       15.83       14.90      0.61 o 
   3   4  15        3.55        2.84      0.31 o 
   4   4  15       30.01       28.89      0.88 o 
   5   4  15        2.14        2.12      0.34 o 
   6   4  15       31.64       32.97      0.85 o 
   7   4  15        6.59        7.16      0.73 o 
   8   4  15       33.28       34.18      0.98 o 
   9   4  15        1.61        1.06      0.35 o 
  -4   5  15        0.85        0.80      0.30 o 
  -3   5  15       54.48       54.83      1.80 o 
  -2   5  15       40.64       38.18      1.26 o 
  -1   5  15        7.86        9.29      0.62 o 
   0   5  15        0.06        0.04      0.23 o 
   1   5  15       12.61       11.03      0.59 o 
   2   5  15       14.50       13.62      0.60 o 
   3   5  15        1.27        0.80      0.23 o 
   4   5  15       19.38       19.68      0.72 o 
   5   5  15        6.39        7.32      0.47 o 
   6   5  15        0.05        0.20      0.21 o 
   7   5  15       15.55       15.39      0.59 o 
   8   5  15       10.27       10.11      0.53 o 
   9   5  15       51.09       52.87      1.41 o 
  -3   6  15       12.77       13.25      0.80 o 
  -2   6  15        2.02        2.17      0.44 o 
  -1   6  15        2.36        2.11      0.56 o 
   0   6  15        8.60        8.76      0.71 o 
   1   6  15       12.64       13.14      0.66 o 
   2   6  15        2.31        2.44      0.34 o 
   3   6  15        0.99        0.94      0.25 o 
   4   6  15       32.04       31.55      1.43 o 
   5   6  15       11.41       13.01      0.74 o 
   6   6  15       38.57       40.78      2.07 o 
   7   6  15        4.57        4.13      0.47 o 
   8   6  15        2.17        2.38      0.31 o 
  -2   7  15       97.69       99.48      1.98 o 
  -1   7  15        9.34        9.94      0.71 o 
   0   7  15       11.83       10.88      0.70 o 
   1   7  15       28.32       27.90      1.24 o 
   2   7  15        8.53        9.52      0.65 o 
   3   7  15        3.22        2.10      0.55 o 
   4   7  15        1.64        1.11      0.48 o 
   5   7  15        8.65       10.09      1.45 o 
   6   7  15       23.66       24.72      1.50 o 
   7   7  15        8.71        8.11      0.59 o 
   0   8  15        3.09        3.49      0.53 o 
   1   8  15        6.11        5.78      0.54 o 
   2   8  15        0.23        0.47      0.28 o 
   3   8  15        2.93        3.33      0.70 o 
   4   8  15        0.11        0.12      0.42 o 
   5   8  15        6.10        4.59      1.15 o 
  -1  -8  16       13.93       15.07      0.99 o 
   0  -8  16        1.02       -0.11      0.41 o 
  -4  -7  16        9.86        8.24      0.79 o 
  -3  -7  16        2.79        3.09      0.73 o 
  -2  -7  16        0.00        0.55      0.35 o 
  -1  -7  16       31.67       31.14      2.42 o 
   0  -7  16        0.80        0.55      0.40 o 
   1  -7  16        0.01       -0.23      0.37 o 
   2  -7  16        3.10        3.26      0.59 o 
   3  -7  16       90.41       93.15      3.35 o 
  -5  -6  16        5.07        5.46      0.68 o 
  -4  -6  16        5.67        5.77      0.67 o 
  -3  -6  16        0.05       -0.27      0.28 o 
  -2  -6  16        0.21        0.69      0.84 o 
  -1  -6  16       25.01       23.90      1.11 o 
   0  -6  16        4.45        3.85      0.57 o 
   1  -6  16        6.10        6.66      0.67 o 
   2  -6  16        2.24        2.56      0.36 o 
   3  -6  16        3.47        3.32      0.41 o 
   4  -6  16       51.77       51.69      1.61 o 
   5  -6  16       79.64       83.14      3.05 o 
  -5  -5  16        3.14        3.66      1.51 o 
  -4  -5  16       49.53       53.95      1.78 o 
  -3  -5  16       54.04       54.34      1.72 o 
  -2  -5  16        4.05        2.37      1.21 o 
  -1  -5  16        9.47        9.61      0.53 o 
   0  -5  16       20.79       19.70      0.60 o 
   1  -5  16        1.50        1.41      0.24 o 
   2  -5  16        1.86        1.89      0.27 o 
   3  -5  16       36.96       38.84      0.87 o 
   4  -5  16       88.21       89.86      2.51 o 
   5  -5  16       34.20       35.38      1.26 o 
   6  -5  16        0.19        0.42      0.34 o 
  -6  -4  16        4.94        4.48      0.64 o 
  -5  -4  16        2.01        1.73      0.48 o 
  -4  -4  16       13.38       13.85      0.89 o 
  -3  -4  16       32.38       31.73      0.95 o 
  -2  -4  16        0.96        0.89      0.21 o 
  -1  -4  16        6.77        6.41      0.32 o 
   0  -4  16       29.83       28.34      0.63 o 
   1  -4  16        3.39        3.33      0.30 o 
   2  -4  16        1.54        1.54      0.26 o 
   3  -4  16       18.02       17.64      0.69 o 
   4  -4  16       56.03       55.97      1.60 o 
   5  -4  16       29.94       32.00      1.91 o 
   6  -4  16      310.13      309.94      5.46 o 
   7  -4  16       13.44       12.40      0.82 o 
  -6  -3  16        7.98        8.40      1.10 o 
  -5  -3  16       23.20       26.22      1.54 o 
  -4  -3  16      138.62      142.57      2.00 o 
  -3  -3  16       19.25       16.87      0.56 o 
  -2  -3  16        0.67        0.40      0.16 o 
  -1  -3  16        0.12       -0.06      0.13 o 
   0  -3  16       62.59       60.76      0.95 o 
   1  -3  16        4.58        4.55      0.49 o 
   2  -3  16        1.36        1.14      0.21 o 
   3  -3  16        0.01        0.09      0.23 o 
   4  -3  16      228.70      230.29      4.14 o 
   5  -3  16        0.06        0.42      0.46 o 
   6  -3  16       35.57       36.66      1.34 o 
   7  -3  16       38.91       36.85      1.41 o 
  -6  -2  16        6.07        6.71      0.49 o 
  -5  -2  16        1.34        1.39      0.25 o 
  -4  -2  16       27.14       27.05      0.65 o 
  -3  -2  16       24.94       22.92      0.58 o 
  -2  -2  16        2.00        2.03      0.21 o 
  -1  -2  16        0.02        0.02      0.17 o 
   0  -2  16       30.65       26.66      0.56 o 
   1  -2  16       12.69       13.03      0.45 o 
   2  -2  16       20.30       20.36      0.52 o 
   3  -2  16        4.39        5.36      0.28 o 
   4  -2  16        5.79        5.94      0.45 o 
   5  -2  16       97.20      100.81      1.42 o 
   6  -2  16      157.59      170.02      2.24 o 
   7  -2  16      199.23      206.40      3.13 o 
   8  -2  16        0.25        0.92      0.47 o 
  -6  -1  16        1.98        1.57      0.35 o 
  -5  -1  16       35.60       37.74      0.94 o 
  -4  -1  16        7.72        7.92      0.41 o 
  -3  -1  16      104.77      113.44      1.55 o 
  -2  -1  16       53.03       52.79      0.95 o 
  -1  -1  16       13.64       13.22      0.47 o 
   0  -1  16       12.44       14.08      0.50 o 
   1  -1  16       17.90       16.53      0.50 o 
   2  -1  16        2.87        3.03      0.25 o 
   3  -1  16        1.02        1.55      0.20 o 
   4  -1  16       56.59       60.46      0.84 o 
   5  -1  16      142.04      155.47      1.71 o 
   6  -1  16       42.84       47.31      1.22 o 
   7  -1  16        0.04        0.19      0.23 o 
   8  -1  16       14.69       14.29      0.74 o 
  -6   0  16        2.95        3.20      0.45 o 
  -5   0  16       18.23       18.33      0.81 o 
  -4   0  16        0.58        0.52      0.26 o 
  -3   0  16       22.29       23.39      0.74 o 
  -2   0  16       64.07       62.93      0.98 o 
  -1   0  16        0.31        0.48      0.16 o 
   0   0  16        8.25        7.24      0.54 o 
   1   0  16       33.99       32.59      0.63 o 
   2   0  16       14.29       14.41      0.45 o 
   3   0  16        7.45        6.77      0.35 o 
   4   0  16       47.63       45.38      1.00 o 
   5   0  16      110.56      109.07      1.63 o 
   6   0  16       25.16       28.68      0.90 o 
   7   0  16      422.02      433.55      5.26 o 
   8   0  16       24.20       24.53      0.92 o 
   9   0  16        1.39        1.52      0.65 o 
  -6   1  16       15.93       15.73      0.81 o 
  -5   1  16       12.38       14.27      0.92 o 
  -4   1  16       33.90       36.31      1.28 o 
  -3   1  16      201.75      205.59      2.44 o 
  -2   1  16       19.49       16.63      0.59 o 
  -1   1  16       10.22        8.28      0.35 o 
   0   1  16        0.19        0.04      0.18 o 
   1   1  16       37.08       35.07      0.98 o 
   2   1  16        5.43        6.37      0.45 o 
   3   1  16        6.69        7.08      0.40 o 
   4   1  16        2.80        2.14      0.34 o 
   5   1  16      290.54      296.28      4.24 o 
   6   1  16        0.02        0.37      0.23 o 
   7   1  16       36.76       36.41      1.06 o 
   8   1  16       54.71       54.67      1.37 o 
   9   1  16       30.94       33.28      1.23 o 
  -6   2  16       28.11       30.09      1.12 o 
  -5   2  16       16.43       16.17      0.83 o 
  -4   2  16        0.56        0.56      0.27 o 
  -3   2  16       48.64       48.59      0.98 o 
  -2   2  16       33.58       30.29      0.69 o 
  -1   2  16        9.30        9.47      0.41 o 
   0   2  16        0.31        0.25      0.19 o 
   1   2  16       11.97        8.97      0.52 o 
   2   2  16       13.85       14.25      0.79 o 
   3   2  16       29.41       27.88      0.74 o 
   4   2  16        3.05        3.85      0.37 o 
   5   2  16        4.29        4.64      0.77 o 
   6   2  16       69.56       70.07      1.43 o 
   7   2  16      164.89      173.63      2.64 o 
   8   2  16      170.72      176.77      2.76 o 
   9   2  16        0.03        0.07      0.34 o 
  -5   3  16        0.05        0.10      0.33 o 
  -4   3  16       40.26       41.66      0.97 o 
  -3   3  16        7.42        7.16      0.43 o 
  -2   3  16       87.05       94.20      2.06 o 
  -1   3  16       19.11       18.69      0.78 o 
   0   3  16        4.65        4.80      0.44 o 
   1   3  16       12.55       12.67      0.61 o 
   2   3  16        1.91        2.01      0.30 o 
   3   3  16        0.44        0.50      0.22 o 
   4   3  16        0.10        0.23      0.17 o 
   5   3  16       55.11       56.10      1.31 o 
   6   3  16      103.48      108.25      1.83 o 
   7   3  16       30.75       34.46      0.84 o 
   8   3  16        1.84        1.95      0.35 o 
   9   3  16        5.54        5.22      0.59 o 
  -4   4  16       20.50       21.03      0.71 o 
  -3   4  16        0.48        0.74      0.29 o 
  -2   4  16       14.39       14.78      0.78 o 
  -1   4  16       47.58       47.43      1.30 o 
   0   4  16        4.22        4.07      0.43 o 
   1   4  16        0.38        0.24      0.22 o 
   2   4  16       21.92       21.01      0.75 o 
   3   4  16       20.97       21.32      1.04 o 
   4   4  16        8.12        9.09      0.43 o 
   5   4  16       42.71       41.26      1.05 o 
   6   4  16       59.88       57.74      1.21 o 
   7   4  16       18.92       21.51      0.76 o 
   8   4  16      252.74      260.62      3.55 o 
   9   4  16       17.24       18.85      0.78 o 
  -4   5  16       14.23       14.11      0.67 o 
  -3   5  16       35.28       34.29      1.25 o 
  -2   5  16      130.72      130.20      2.51 o 
  -1   5  16        7.03        5.06      0.52 o 
   0   5  16        5.32        4.83      0.48 o 
   1   5  16        0.01        0.16      0.24 o 
   2   5  16        5.03        5.30      0.45 o 
   3   5  16        1.37        1.79      0.35 o 
   4   5  16        7.06        7.96      0.48 o 
   5   5  16        1.69        1.50      0.31 o 
   6   5  16      155.89      163.48      2.57 o 
   7   5  16        0.16        0.40      0.30 o 
   8   5  16       22.86       24.00      0.70 o 
  -3   6  16        0.09       -0.10      0.34 o 
  -2   6  16       29.00       30.26      1.60 o 
  -1   6  16       15.67       15.16      0.82 o 
   0   6  16       13.75       13.28      0.75 o 
   1   6  16        1.19        1.44      0.34 o 
   2   6  16        1.45        1.32      0.32 o 
   3   6  16        3.31        3.44      0.47 o 
   4   6  16       16.26       17.09      0.66 o 
   5   6  16        0.46        0.39      0.63 o 
   6   6  16        2.00        2.74      0.47 o 
   7   6  16       20.14       20.15      0.91 o 
   8   6  16       85.82       96.39      2.43 o 
  -1   7  16       31.11       34.20      1.51 o 
   0   7  16        2.00        1.47      0.51 o 
   1   7  16        0.41        0.68      0.45 o 
   2   7  16        3.76        3.52      0.43 o 
   3   7  16        0.61        0.86      0.29 o 
   4   7  16        0.17        0.50      0.43 o 
   5   7  16        0.20        0.34      0.69 o 
   6   7  16       25.26       25.41      1.52 o 
   7   7  16       40.26       42.58      1.28 o 
   1   8  16        5.50        5.63      0.57 o 
   2   8  16        0.26        0.60      0.30 o 
   3   8  16        7.84        8.80      0.58 o 
   4   8  16       17.10       16.24      1.21 o 
   5   8  16        3.78        2.55      1.02 o 
  -3  -7  17        0.10        0.24      0.49 o 
  -2  -7  17        0.32        0.04      0.52 o 
  -1  -7  17        0.56        0.31      0.38 o 
   0  -7  17        0.86        0.13      0.41 o 
   1  -7  17       31.71       32.72      1.36 o 
   2  -7  17        6.99        6.82      1.36 o 
  -4  -6  17        0.15        1.04      1.31 o 
  -3  -6  17       35.95       33.78      1.38 o 
  -2  -6  17        0.12        0.07      0.48 o 
  -1  -6  17        7.19        7.18      1.17 o 
   0  -6  17        0.20       -0.01      0.33 o 
   1  -6  17       14.64       14.30      0.88 o 
   2  -6  17        0.10        0.13      0.27 o 
   3  -6  17        1.52        1.14      0.45 o 
   4  -6  17        2.34        2.34      0.62 o 
  -5  -5  17       11.86       11.58      0.89 o 
  -4  -5  17       62.26       56.69      1.84 o 
  -3  -5  17       12.51       14.17      0.89 o 
  -2  -5  17        0.15        0.42      0.35 o 
  -1  -5  17        6.18        5.58      0.45 o 
   0  -5  17        0.01       -0.15      0.17 o 
   1  -5  17       36.49       38.12      0.86 o 
   2  -5  17        7.68        7.21      0.41 o 
   3  -5  17       67.35       68.06      1.45 o 
   4  -5  17       15.12       14.93      0.81 o 
   5  -5  17        0.09        0.86      0.35 o 
  -5  -4  17       20.14       20.93      1.25 o 
  -4  -4  17        1.04        0.93      0.39 o 
  -3  -4  17       33.92       34.04      0.99 o 
  -2  -4  17        2.72        2.94      0.30 o 
  -1  -4  17        5.54        5.43      0.36 o 
   0  -4  17        4.24        5.10      0.35 o 
   1  -4  17        0.08        0.06      0.19 o 
   2  -4  17       25.49       26.52      0.83 o 
   3  -4  17        2.74        3.12      0.52 o 
   4  -4  17        0.96        0.96      0.32 o 
   5  -4  17       19.82       19.83      0.97 o 
   6  -4  17       47.81       47.21      2.21 o 
  -6  -3  17       71.15       77.58      2.58 o 
  -5  -3  17        0.52        0.13      0.32 o 
  -4  -3  17        0.00       -0.12      0.17 o 
  -3  -3  17      113.84      113.85      1.70 o 
  -2  -3  17        0.43        0.18      0.19 o 
  -1  -3  17        4.29        3.49      0.30 o 
   0  -3  17        0.12        0.19      0.29 o 
   1  -3  17        0.98        0.90      0.39 o 
   2  -3  17       83.48       87.11      2.04 o 
   3  -3  17       10.85       12.34      0.74 o 
   4  -3  17       36.89       38.85      1.32 o 
   5  -3  17       53.28       53.59      2.11 o 
   6  -3  17       40.10       41.02      1.44 o 
   7  -3  17       17.64       19.67      1.04 o 
  -6  -2  17        3.50        2.36      0.74 o 
  -5  -2  17        0.84        0.94      0.27 o 
  -4  -2  17       29.66       27.69      0.76 o 
  -3  -2  17        2.63        3.02      0.31 o 
  -2  -2  17       46.09       42.87      1.05 o 
  -1  -2  17        0.08       -0.01      0.20 o 
   0  -2  17        7.83        7.40      0.45 o 
   1  -2  17        0.20        0.36      0.18 o 
   2  -2  17       25.38       27.25      0.67 o 
   3  -2  17        0.63        0.64      0.26 o 
   4  -2  17       14.63       12.28      0.46 o 
   5  -2  17        4.89        4.80      0.36 o 
   6  -2  17      179.41      181.38      2.88 o 
   7  -2  17        0.17        0.33      0.39 o 
   8  -2  17       17.20       20.97      1.26 o 
  -6  -1  17      100.22      105.63      2.06 o 
  -5  -1  17       20.48       23.28      0.88 o 
  -4  -1  17       21.51       21.98      0.73 o 
  -3  -1  17       96.69       96.04      1.63 o 
  -2  -1  17        4.37        5.73      0.42 o 
  -1  -1  17        0.09        0.05      0.15 o 
   0  -1  17       10.11        8.11      0.39 o 
   1  -1  17        1.54        1.23      0.21 o 
   2  -1  17       89.67       93.21      1.35 o 
   3  -1  17        3.39        4.69      0.38 o 
   4  -1  17      131.39      138.56      1.47 o 
   5  -1  17       35.04       37.27      0.81 o 
   6  -1  17        0.89        1.37      0.27 o 
   7  -1  17       84.08       89.56      1.56 o 
   8  -1  17        5.37        5.03      0.48 o 
  -6   0  17        2.39        3.83      0.93 o 
  -5   0  17        2.73        2.20      0.41 o 
  -4   0  17       30.36       30.89      0.89 o 
  -3   0  17        6.86        7.38      0.47 o 
  -2   0  17       30.39       26.99      0.71 o 
  -1   0  17        2.41        1.94      0.23 o 
   0   0  17        0.98        0.58      0.18 o 
   1   0  17        6.96        7.34      0.33 o 
   2   0  17        3.43        3.75      0.28 o 
   3   0  17       44.39       49.83      0.90 o 
   4   0  17        0.56        0.37      0.21 o 
   5   0  17        1.07        0.47      0.20 o 
   6   0  17       58.55       57.71      1.35 o 
   7   0  17       69.52       67.99      1.54 o 
   8   0  17       10.40       10.11      0.65 o 
  -5   1  17       80.84       83.55      1.89 o 
  -4   1  17        1.29        0.86      0.31 o 
  -3   1  17        0.12        0.58      0.30 o 
  -2   1  17       82.12       82.98      1.33 o 
  -1   1  17        1.65        0.99      0.20 o 
   0   1  17       16.37       13.57      0.48 o 
   1   1  17        0.01       -0.02      0.19 o 
   2   1  17        0.15        0.11      0.21 o 
   3   1  17       96.06      100.77      2.84 o 
   4   1  17       14.86       16.61      0.61 o 
   5   1  17       34.28       35.81      1.11 o 
   6   1  17       65.84       69.67      1.29 o 
   7   1  17       44.26       46.35      1.23 o 
   8   1  17       10.95       11.25      0.67 o 
  -5   2  17        2.45        2.39      0.44 o 
  -4   2  17        2.25        1.74      0.33 o 
  -3   2  17       21.25       20.49      0.66 o 
  -2   2  17        5.12        6.25      0.40 o 
  -1   2  17       20.28       18.66      0.65 o 
   0   2  17        0.03       -0.18      0.18 o 
   1   2  17        5.64        5.88      0.47 o 
   2   2  17        5.75        6.94      0.59 o 
   3   2  17       28.71       30.35      0.94 o 
   4   2  17        0.61        0.40      0.20 o 
   5   2  17       23.73       20.06      0.82 o 
   6   2  17        0.58        0.41      0.24 o 
   7   2  17      204.97      200.17      2.96 o 
   8   2  17        1.06        1.06      0.33 o 
  -5   3  17       90.25       91.56      2.07 o 
  -4   3  17       15.21       15.30      0.69 o 
  -3   3  17       30.37       31.82      0.84 o 
  -2   3  17       65.95       64.81      1.32 o 
  -1   3  17        0.09        0.11      0.26 o 
   0   3  17        4.29        3.41      0.51 o 
   1   3  17        6.27        5.48      0.47 o 
   2   3  17        4.78        4.72      0.43 o 
   3   3  17       91.25       91.00      1.75 o 
   4   3  17        0.70        1.08      0.23 o 
   5   3  17      107.47      113.20      2.12 o 
   6   3  17       28.29       29.53      0.90 o 
   7   3  17        2.05        1.80      0.33 o 
   8   3  17       74.34       78.05      1.65 o 
  -4   4  17        3.28        2.42      0.34 o 
  -3   4  17       21.61       22.34      0.83 o 
  -2   4  17        7.02        6.45      0.61 o 
  -1   4  17        7.01        6.78      1.06 o 
   0   4  17        0.31        0.26      0.25 o 
   1   4  17        0.38        0.26      0.23 o 
   2   4  17        2.74        2.54      0.36 o 
   3   4  17        6.55        6.24      0.47 o 
   4   4  17       29.76       34.30      1.00 o 
   5   4  17        0.41        0.35      0.23 o 
   6   4  17        0.80        0.51      0.22 o 
   7   4  17       80.33       79.24      1.58 o 
   8   4  17       54.62       56.68      1.35 o 
  -3   5  17        4.79        4.72      0.85 o 
  -2   5  17        0.18        0.13      0.32 o 
  -1   5  17       21.30       22.54      0.97 o 
   0   5  17        0.73        0.74      0.30 o 
   1   5  17       22.93       21.38      1.29 o 
   2   5  17        0.31        0.25      0.25 o 
   3   5  17        0.54        0.97      0.27 o 
   4   5  17       43.41       45.96      1.18 o 
   5   5  17       15.06       15.27      0.64 o 
   6   5  17       13.65       15.66      0.67 o 
   7   5  17       35.88       38.76      1.19 o 
   8   5  17       31.25       34.45      0.86 o 
  -2   6  17        5.74        6.83      0.81 o 
  -1   6  17        2.67        2.31      0.44 o 
   0   6  17        1.43        1.19      0.36 o 
   1   6  17        0.01        0.11      0.26 o 
   2   6  17        3.67        3.66      0.43 o 
   3   6  17       11.37       12.27      0.65 o 
   4   6  17       18.55       20.79      0.78 o 
   5   6  17        0.01        0.08      0.27 o 
   6   6  17       10.65        8.70      0.73 o 
   7   6  17        1.91        1.13      0.32 o 
   0   7  17        0.06        0.54      0.33 o 
   1   7  17        5.05        5.48      0.55 o 
   2   7  17        1.34        0.79      0.32 o 
   3   7  17        1.82        2.25      0.48 o 
   4   7  17       35.97       42.08      1.84 o 
   5   7  17        1.15        1.53      0.83 o 
   6   7  17       43.25       42.64      2.00 o 
   3   8  17        0.00        0.36      0.29 o 
  -1  -7  18        0.26       -0.18      0.44 o 
   0  -7  18       27.52       26.17      1.23 o 
  -3  -6  18        2.40        2.79      0.57 o 
  -2  -6  18        1.14        1.02      0.44 o 
  -1  -6  18        5.70        5.16      0.65 o 
   0  -6  18       35.13       35.31      3.01 o 
   1  -6  18       10.26       10.73      0.82 o 
   2  -6  18       40.25       40.45      1.38 o 
   3  -6  18       17.83       17.96      1.25 o 
  -4  -5  18       10.77       10.99      0.85 o 
  -3  -5  18       14.18       15.13      0.94 o 
  -2  -5  18       11.37       12.74      0.84 o 
  -1  -5  18        0.02        0.12      0.25 o 
   0  -5  18        1.77        2.16      0.27 o 
   1  -5  18       32.07       30.87      0.77 o 
   2  -5  18       22.40       22.51      0.79 o 
   3  -5  18       35.40       35.63      1.23 o 
   4  -5  18        3.21        3.25      0.48 o 
   5  -5  18       37.04       39.04      1.38 o 
  -5  -4  18        7.60        6.92      0.69 o 
  -4  -4  18        0.73        0.64      0.37 o 
  -3  -4  18       14.59       13.68      0.66 o 
  -2  -4  18        4.46        4.73      0.43 o 
  -1  -4  18        0.61        0.57      0.22 o 
   0  -4  18       51.01       49.10      1.18 o 
   1  -4  18       49.49       52.83      1.22 o 
   2  -4  18        5.48        5.21      0.74 o 
   3  -4  18       41.26       41.35      1.36 o 
   4  -4  18       16.42       16.72      0.88 o 
   5  -4  18       43.47       42.97      1.47 o 
   6  -4  18        0.56        0.52      0.33 o 
  -5  -3  18       12.05       15.25      1.36 o 
  -4  -3  18        5.19        4.85      0.53 o 
  -3  -3  18        7.95        7.92      0.51 o 
  -2  -3  18       39.84       38.75      1.03 o 
  -1  -3  18        0.79        0.81      0.34 o 
   0  -3  18        1.51        2.15      0.61 o 
   1  -3  18       82.77       79.97      1.94 o 
   2  -3  18       28.67       30.61      1.17 o 
   3  -3  18       26.86       27.63      1.10 o 
   4  -3  18        0.80        1.05      0.36 o 
   5  -3  18       16.82       15.52      0.89 o 
   6  -3  18       49.97       50.40      1.65 o 
  -5  -2  18       20.45       20.22      1.12 o 
  -4  -2  18        0.57        0.33      0.26 o 
  -3  -2  18       27.22       28.08      0.90 o 
  -2  -2  18        0.12       -0.04      0.23 o 
  -1  -2  18        0.06        0.26      0.72 o 
   0  -2  18       35.13       33.15      1.15 o 
   1  -2  18       68.01       69.41      1.48 o 
   2  -2  18       39.79       42.77      0.98 o 
   3  -2  18       64.11       66.07      1.27 o 
   4  -2  18       42.32       44.36      1.17 o 
   5  -2  18       11.26       10.02      0.58 o 
   6  -2  18       10.77       13.20      1.06 o 
   7  -2  18        2.28        3.63      1.55 o 
  -5  -1  18       32.88       35.88      1.13 o 
  -4  -1  18        0.40        0.51      0.25 o 
  -3  -1  18       12.76       11.35      0.57 o 
  -2  -1  18       31.41       30.39      0.86 o 
  -1  -1  18        9.95        9.96      0.46 o 
   0  -1  18        0.92        0.43      0.23 o 
   1  -1  18        2.84        3.60      0.34 o 
   2  -1  18       58.75       55.60      1.02 o 
   3  -1  18       42.82       42.11      0.87 o 
   4  -1  18       51.69       53.48      0.90 o 
   5  -1  18        3.52        3.35      0.34 o 
   6  -1  18       79.72       82.69      1.54 o 
   7  -1  18       22.67       24.35      0.79 o 
   8  -1  18        0.83        0.76      0.50 o 
  -5   0  18        7.15        7.75      0.62 o 
  -4   0  18       27.60       26.81      0.85 o 
  -3   0  18        0.45        0.40      0.26 o 
  -2   0  18       18.73       19.71      0.64 o 
  -1   0  18        0.01       -0.32      0.16 o 
   0   0  18        2.79        3.15      0.27 o 
   1   0  18       93.35       93.02      1.26 o 
   2   0  18       95.45      104.01      1.51 o 
   3   0  18        4.91        4.37      0.31 o 
   4   0  18       47.96       49.69      1.13 o 
   5   0  18       21.02       21.36      0.69 o 
   6   0  18       66.77       64.94      1.49 o 
   7   0  18        0.04       -0.11      0.26 o 
   8   0  18       17.40       18.03      0.84 o 
  -5   1  18       25.09       24.68      1.01 o 
  -4   1  18        6.84        7.66      0.52 o 
  -3   1  18        9.01        9.18      0.54 o 
  -2   1  18        8.97        8.19      0.44 o 
  -1   1  18       46.32       44.92      0.93 o 
   0   1  18        1.40        1.68      0.24 o 
   1   1  18        1.92        2.05      0.35 o 
   2   1  18      139.01      137.72      2.38 o 
   3   1  18       47.66       48.30      1.25 o 
   4   1  18       38.93       41.39      1.02 o 
   5   1  18        2.17        2.48      0.39 o 
   6   1  18       22.64       23.74      0.75 o 
   7   1  18       94.22       96.18      1.90 o 
   8   1  18        0.14        0.17      0.27 o 
  -5   2  18       28.78       32.43      1.63 o 
  -4   2  18       35.67       35.05      1.02 o 
  -3   2  18        0.13        0.23      0.26 o 
  -2   2  18       26.34       26.73      0.75 o 
  -1   2  18        0.94        0.87      0.23 o 
   0   2  18        0.06        0.26      0.24 o 
   1   2  18       48.77       45.97      1.24 o 
   2   2  18       67.74       69.78      1.55 o 
   3   2  18       57.41       61.42      1.43 o 
   4   2  18       46.98       48.15      1.09 o 
   5   2  18       52.22       54.14      1.77 o 
   6   2  18       26.02       24.96      1.06 o 
   7   2  18        7.30        7.51      1.01 o 
   8   2  18        1.02        1.24      0.32 o 
  -4   3  18       16.71       18.64      0.77 o 
  -3   3  18        0.72        0.73      0.29 o 
  -2   3  18        5.69        5.27      0.44 o 
  -1   3  18       40.00       38.57      1.23 o 
   0   3  18        1.87        2.58      0.40 o 
   1   3  18        4.27        3.92      0.46 o 
   2   3  18        7.32        8.54      0.57 o 
   3   3  18       41.77       41.71      1.36 o 
   4   3  18       21.86       21.35      0.82 o 
   5   3  18       28.39       29.17      0.99 o 
   6   3  18        1.24        1.50      0.31 o 
   7   3  18       80.64       85.83      1.49 o 
   8   3  18       21.48       23.18      0.89 o 
  -3   4  18       21.29       21.38      0.93 o 
  -2   4  18        2.21        2.29      0.44 o 
  -1   4  18        6.47        6.73      0.76 o 
   0   4  18        2.42        2.12      0.40 o 
   1   4  18        2.11        2.25      0.38 o 
   2   4  18       52.37       53.95      1.38 o 
   3   4  18       87.74       90.96      1.84 o 
   4   4  18        1.44        2.11      0.35 o 
   5   4  18       31.28       34.65      1.06 o 
   6   4  18        8.64        8.73      0.58 o 
   7   4  18       45.09       44.90      1.18 o 
   8   4  18        0.45        0.79      0.29 o 
  -2   5  18        7.23        7.08      0.89 o 
  -1   5  18        6.32        6.20      1.32 o 
   0   5  18       19.06       19.97      1.19 o 
   1   5  18        1.53        1.58      0.36 o 
   2   5  18        0.25        0.26      0.28 o 
   3   5  18       97.76      101.36      2.00 o 
   4   5  18       24.65       25.06      0.90 o 
   5   5  18       21.15       22.77      1.03 o 
   6   5  18        1.30        1.97      0.33 o 
   7   5  18       12.78       13.81      1.04 o 
  -1   6  18        7.55        8.60      0.72 o 
   0   6  18        1.29        0.72      0.35 o 
   1   6  18        0.18       -0.15      0.27 o 
   2   6  18       15.93       15.83      1.01 o 
   3   6  18       37.54       38.98      1.44 o 
   4   6  18       32.12       35.74      1.27 o 
   5   6  18       15.63       17.52      0.87 o 
   6   6  18       30.34       33.51      1.24 o 
   1   7  18        0.05        0.13      0.31 o 
   2   7  18        2.43        2.38      0.57 o 
   3   7  18        9.42        9.54      0.66 o 
   4   7  18       14.87       16.26      0.76 o 
   5   7  18        3.07        1.56      0.86 o 
  -2  -6  19       80.33       78.21      2.85 o 
  -1  -6  19       19.66       19.24      1.05 o 
   0  -6  19        1.36        0.49      0.42 o 
   1  -6  19       16.44       15.66      1.38 o 
   2  -6  19       11.98       10.26      1.13 o 
  -3  -5  19       53.61       55.62      1.92 o 
  -2  -5  19        0.38        0.98      0.42 o 
  -1  -5  19       10.63       12.10      0.62 o 
   0  -5  19      102.08      102.34      2.45 o 
   1  -5  19       12.92       14.29      0.64 o 
   2  -5  19       33.69       33.16      1.23 o 
   3  -5  19        0.04        0.12      0.29 o 
   4  -5  19        1.95        2.03      0.88 o 
  -4  -4  19        1.63        1.66      0.38 o 
  -3  -4  19       33.17       37.70      1.32 o 
  -2  -4  19      128.67      130.97      2.21 o 
  -1  -4  19        9.85        9.21      0.55 o 
   0  -4  19       28.06       29.70      0.90 o 
   1  -4  19        3.74        3.29      0.46 o 
   2  -4  19       52.28       55.74      1.61 o 
   3  -4  19        3.01        2.00      0.41 o 
   4  -4  19        0.30       -0.06      0.24 o 
   5  -4  19        1.32        1.45      0.40 o 
  -4  -3  19        0.54        0.73      0.29 o 
  -3  -3  19       88.19       92.57      1.55 o 
  -2  -3  19        3.47        3.79      0.68 o 
  -1  -3  19        0.49        1.33      0.37 o 
   0  -3  19       53.50       56.51      2.27 o 
   1  -3  19       45.58       44.57      1.41 o 
   2  -3  19       18.89       19.49      1.33 o 
   3  -3  19       65.63       61.14      1.74 o 
   4  -3  19       16.54       17.26      0.91 o 
   5  -3  19        0.25        0.31      0.83 o 
   6  -3  19        0.86        1.04      0.58 o 
  -5  -2  19       17.97       18.04      1.31 o 
  -4  -2  19       24.74       24.92      0.87 o 
  -3  -2  19        6.17        7.39      0.54 o 
  -2  -2  19       72.52       74.03      1.58 o 
  -1  -2  19      170.28      163.47      3.35 o 
   0  -2  19       48.70       47.90      1.46 o 
   1  -2  19        0.06       -0.11      0.28 o 
   2  -2  19       34.83       36.56      0.93 o 
   3  -2  19       34.77       36.28      1.04 o 
   4  -2  19        2.42        3.49      0.54 o 
   5  -2  19        0.42       -0.12      0.23 o 
   6  -2  19        2.67        2.56      0.64 o 
   7  -2  19       40.25       41.76      1.53 o 
  -5  -1  19        3.40        2.78      0.47 o 
  -4  -1  19        3.24        3.74      0.41 o 
  -3  -1  19       31.53       31.57      0.92 o 
  -2  -1  19       68.86       71.16      1.40 o 
  -1  -1  19        6.17        5.91      0.45 o 
   0  -1  19       10.47       12.52      0.51 o 
   1  -1  19      172.06      167.81      2.13 o 
   2  -1  19       43.29       45.27      1.06 o 
   3  -1  19       57.78       56.81      1.21 o 
   4  -1  19        2.08        2.60      0.25 o 
   5  -1  19        1.90        1.35      0.29 o 
   6  -1  19        1.47        1.13      0.37 o 
   7  -1  19        0.00        0.24      0.24 o 
  -5   0  19       23.20       27.11      1.03 o 
  -4   0  19       35.90       35.07      1.00 o 
  -3   0  19        2.49        2.40      0.36 o 
  -2   0  19       26.07       28.46      0.87 o 
  -1   0  19      175.63      175.75      2.23 o 
   0   0  19        3.24        3.47      0.33 o 
   1   0  19       30.04       34.04      0.81 o 
   2   0  19        5.40        5.55      0.36 o 
   3   0  19       77.59       78.66      1.43 o 
   4   0  19       17.41       16.71      0.76 o 
   5   0  19        1.35        0.80      0.25 o 
   6   0  19        6.50        5.78      0.67 o 
   7   0  19        3.71        3.10      0.48 o 
  -4   1  19        0.01        0.44      0.29 o 
  -3   1  19        0.01        0.11      0.27 o 
  -2   1  19      111.23      114.54      1.72 o 
  -1   1  19        0.64        0.92      0.25 o 
   0   1  19        0.59        0.91      0.26 o 
   1   1  19       53.16       56.49      1.45 o 
   2   1  19       37.13       34.09      1.09 o 
   3   1  19       23.16       24.29      0.91 o 
   4   1  19       47.84       43.25      1.23 o 
   5   1  19       12.62       15.06      0.79 o 
   6   1  19        0.13       -0.20      0.20 o 
   7   1  19        4.52        4.69      0.50 o 
   8   1  19        1.77        1.75      0.41 o 
  -4   2  19       11.39       12.81      0.67 o 
  -3   2  19       13.72       14.29      0.60 o 
  -2   2  19        5.82        8.17      0.47 o 
  -1   2  19       37.35       41.27      1.05 o 
   0   2  19      160.84      155.34      2.72 o 
   1   2  19       67.86       64.27      1.56 o 
   2   2  19        0.84        1.16      0.31 o 
   3   2  19       39.28       41.73      1.19 o 
   4   2  19       42.04       41.46      1.19 o 
   5   2  19        5.53        5.77      0.74 o 
   6   2  19        0.17        0.47      0.26 o 
   7   2  19        1.50        1.38      0.35 o 
   8   2  19       52.77       55.22      1.45 o 
  -3   3  19        4.64        6.37      0.46 o 
  -2   3  19       25.99       26.48      0.88 o 
  -1   3  19       42.10       41.05      1.73 o 
   0   3  19        8.57        9.07      0.66 o 
   1   3  19        5.90        6.27      0.55 o 
   2   3  19      137.81      138.73      5.21 o 
   3   3  19       49.16       50.72      1.35 o 
   4   3  19       40.86       37.64      1.14 o 
   5   3  19        2.76        2.95      0.42 o 
   6   3  19        0.64        0.71      0.27 o 
   7   3  19        9.71        8.92      0.51 o 
  -3   4  19       16.81       16.50      0.75 o 
  -2   4  19        0.50        0.61      0.41 o 
  -1   4  19        5.61        6.12      0.62 o 
   0   4  19      111.35      113.08      2.31 o 
   1   4  19        0.06        0.05      0.26 o 
   2   4  19       34.36       37.63      1.37 o 
   3   4  19        1.96        2.02      0.74 o 
   4   4  19       51.46       55.63      1.43 o 
   5   4  19       25.85       26.10      1.18 o 
   6   4  19        2.65        1.75      0.37 o 
   7   4  19        5.55        6.48      0.52 o 
  -2   5  19        0.49        0.86      0.41 o 
  -1   5  19       78.43       78.29      1.96 o 
   0   5  19        4.73        5.39      0.59 o 
   1   5  19        0.71        1.02      0.35 o 
   2   5  19       37.49       38.01      1.21 o 
   3   5  19        9.26        7.90      0.59 o 
   4   5  19        7.05        7.82      0.58 o 
   5   5  19       11.81       11.89      0.81 o 
   6   5  19        2.60        2.18      0.78 o 
   7   5  19        1.92        1.71      0.49 o 
   0   6  19        7.82        7.85      0.68 o 
   1   6  19       70.94       73.97      1.82 o 
   2   6  19       45.87       46.95      2.38 o 
   3   6  19        6.04        7.09      0.97 o 
   4   6  19       21.37       21.27      0.90 o 
   5   6  19       24.61       26.63      1.86 o 
   6   6  19        3.07        1.64      0.92 o 
  -2  -5  20       24.72       26.15      1.75 o 
  -1  -5  20       54.09       60.30      1.74 o 
   0  -5  20        0.28        0.38      0.47 o 
   1  -5  20       10.94       10.43      0.89 o 
   2  -5  20        9.95       10.04      0.68 o 
   3  -5  20       10.06        9.90      0.69 o 
  -3  -4  20       92.35       98.64      2.35 o 
  -2  -4  20      135.57      139.02      3.06 o 
  -1  -4  20      212.41      218.94      3.94 o 
   0  -4  20        1.49        1.70      0.40 o 
   1  -4  20        2.84        3.09      0.46 o 
   2  -4  20        4.26        4.88      0.56 o 
   3  -4  20        0.01        0.42      0.29 o 
   4  -4  20        0.03       -0.11      0.28 o 
  -4  -3  20       14.66       15.69      0.91 o 
  -3  -3  20       37.84       40.97      1.26 o 
  -2  -3  20        1.42        1.55      0.41 o 
  -1  -3  20      109.39      115.99      2.57 o 
   0  -3  20       54.18       54.98      1.60 o 
   1  -3  20       29.43       29.39      1.41 o 
   2  -3  20       15.69       14.82      0.84 o 
   3  -3  20        6.95        6.68      0.69 o 
   4  -3  20        5.62        5.07      0.87 o 
   5  -3  20        1.91        2.74      0.48 o 
  -4  -2  20        0.13        0.24      0.28 o 
  -3  -2  20       36.52       38.84      1.13 o 
  -2  -2  20      295.26      288.60      4.10 o 
  -1  -2  20       10.48       12.44      0.66 o 
   0  -2  20      124.43      125.09      2.73 o 
   1  -2  20        0.02       -0.52      0.26 o 
   2  -2  20        4.54        5.11      0.75 o 
   3  -2  20        1.40        1.11      0.41 o 
   4  -2  20        0.69        1.27      0.47 o 
   5  -2  20        0.23        0.11      0.36 o 
   6  -2  20        2.37        2.28      0.65 o 
  -4  -1  20        3.51        3.47      0.44 o 
  -3  -1  20       84.43       89.01      1.85 o 
  -2  -1  20        1.67        1.65      0.42 o 
  -1  -1  20       78.34       83.61      2.38 o 
   0  -1  20      123.17      129.60      2.42 o 
   1  -1  20        6.53        6.74      0.42 o 
   2  -1  20        9.88        8.42      0.45 o 
   3  -1  20        8.92        9.29      0.46 o 
   4  -1  20        8.91        8.63      0.43 o 
   5  -1  20       13.72       13.06      0.59 o 
   6  -1  20        8.13        8.72      0.53 o 
  -4   0  20        0.71        0.70      0.30 o 
  -3   0  20        7.93        8.81      0.57 o 
  -2   0  20      144.37      147.61      2.30 o 
  -1   0  20      247.30      248.12      2.92 o 
   0   0  20      292.77      298.30      3.32 o 
   1   0  20        0.07        0.32      0.21 o 
   2   0  20        4.99        4.76      0.44 o 
   3   0  20        2.81        3.81      0.37 o 
   4   0  20        3.58        4.25      0.62 o 
   5   0  20        0.07        0.19      0.22 o 
   6   0  20        2.93        3.15      0.44 o 
   7   0  20       13.56       12.84      0.74 o 
  -4   1  20       20.99       20.73      0.82 o 
  -3   1  20       27.82       30.13      0.96 o 
  -2   1  20       53.97       56.42      1.16 o 
  -1   1  20        4.18        5.50      0.66 o 
   0   1  20      171.24      178.28      2.54 o 
   1   1  20      102.54      110.03      1.82 o 
   2   1  20       26.80       25.05      0.97 o 
   3   1  20       21.99       20.96      0.88 o 
   4   1  20        8.51        8.20      0.60 o 
   5   1  20        5.46        4.77      0.53 o 
   6   1  20        0.01        0.25      0.23 o 
   7   1  20        2.37        3.17      0.47 o 
  -3   2  20        0.25        0.75      0.30 o 
  -2   2  20       46.66       50.11      1.10 o 
  -1   2  20      388.83      389.80      4.58 o 
   0   2  20       11.04       11.31      0.74 o 
   1   2  20       93.31       99.34      2.10 o 
   2   2  20        0.37        0.14      0.24 o 
   3   2  20        3.17        3.32      0.44 o 
   4   2  20        2.15        2.21      0.37 o 
   5   2  20        0.89        1.26      0.34 o 
   6   2  20        1.10        1.33      0.33 o 
   7   2  20        0.20        0.24      0.27 o 
  -3   3  20        0.81        0.66      0.29 o 
  -2   3  20       94.98      101.52      1.87 o 
  -1   3  20        0.21       -0.18      0.29 o 
   0   3  20       89.94       94.49      2.09 o 
   1   3  20      136.72      141.16      2.62 o 
   2   3  20        8.25        9.17      0.74 o 
   3   3  20        1.43        1.08      0.33 o 
   4   3  20        1.05        1.23      0.33 o 
   5   3  20        1.82        1.88      0.54 o 
   6   3  20       11.08       11.38      0.65 o 
   7   3  20       13.88       15.19      0.65 o 
  -2   4  20       13.24       17.15      1.59 o 
  -1   4  20      127.76      133.47      2.68 o 
   0   4  20      218.99      222.20      4.54 o 
   1   4  20      198.67      206.28      3.43 o 
   2   4  20        0.02        0.52      0.33 o 
   3   4  20        0.33        0.26      0.26 o 
   4   4  20        0.07        0.22      0.27 o 
   5   4  20        9.82       11.12      0.86 o 
   6   4  20        0.59        0.53      0.31 o 
  -1   5  20       27.76       27.14      1.56 o 
   0   5  20        3.72        4.05      0.74 o 
   1   5  20      115.58      127.19      2.55 o 
   2   5  20       76.96       81.70      3.39 o 
   3   5  20       10.40       11.28      0.72 o 
   4   5  20        9.09        8.54      0.63 o 
   5   5  20        3.75        3.11      0.53 o 
   6   5  20        3.17        3.56      0.56 o 
   1   6  20        5.59        5.45      0.70 o 
   2   6  20       44.40       44.24      1.40 o 
   3   6  20        1.88        2.15      0.42 o 
   4   6  20        0.51        1.03      0.35 o 
   0  -5  21       15.95       15.95      1.22 o 
   1  -5  21        1.55        1.13      0.35 o 
  -2  -4  21       36.09       38.80      1.92 o 
  -1  -4  21        7.99        9.87      0.95 o 
   0  -4  21       30.35       31.47      1.18 o 
   1  -4  21        2.10        1.91      0.42 o 
   2  -4  21        1.38        1.00      0.37 o 
   3  -4  21        0.00        0.17      0.29 o 
  -3  -3  21        9.50       11.24      0.63 o 
  -2  -3  21        0.10        0.42      0.30 o 
  -1  -3  21       10.47        9.86      0.73 o 
   0  -3  21       35.56       33.64      1.26 o 
   1  -3  21        6.25        6.65      0.62 o 
   2  -3  21        0.20        0.53      0.30 o 
   3  -3  21        0.24        1.07      0.40 o 
   4  -3  21       44.12       47.67      1.59 o 
  -3  -2  21       71.26       71.95      1.62 o 
  -2  -2  21       51.60       51.43      1.34 o 
  -1  -2  21      217.42      214.40      3.33 o 
   0  -2  21       67.38       65.66      1.58 o 
   1  -2  21        3.55        2.92      0.49 o 
   2  -2  21        0.00        0.27      0.30 o 
   3  -2  21        3.41        2.17      0.48 o 
   4  -2  21        9.62       10.25      2.57 o 
   5  -2  21        0.79        1.65      0.53 o 
  -3  -1  21        0.08        0.28      0.31 o 
  -2  -1  21       15.02       15.28      0.76 o 
  -1  -1  21        2.52        3.36      0.45 o 
   0  -1  21       38.81       38.11      1.34 o 
   1  -1  21       37.06       37.52      0.91 o 
   2  -1  21        0.26       -0.06      0.19 o 
   3  -1  21        1.05        2.01      0.44 o 
   4  -1  21       12.61       12.02      0.50 o 
   5  -1  21       16.24       18.00      0.77 o 
   6  -1  21        0.17        0.31      0.26 o 
  -3   0  21       25.08       26.41      0.90 o 
  -2   0  21      167.34      172.22      2.60 o 
  -1   0  21       84.06       88.76      1.69 o 
   0   0  21       12.87       18.87      0.67 o 
   1   0  21       16.55       16.54      0.68 o 
   2   0  21        9.32       10.87      0.58 o 
   3   0  21        4.16        3.53      0.55 o 
   4   0  21        3.95        5.35      0.68 o 
   5   0  21        1.02        0.94      0.34 o 
   6   0  21        0.01        0.32      0.29 o 
  -3   1  21        1.20        1.66      0.35 o 
  -2   1  21       11.32       12.84      0.67 o 
  -1   1  21        2.34        2.55      0.34 o 
   0   1  21        6.97        7.38      0.52 o 
   1   1  21       37.13       39.52      1.12 o 
   2   1  21        7.94        8.64      0.73 o 
   3   1  21        2.01        2.91      0.59 o 
   4   1  21        0.28        0.15      0.29 o 
   5   1  21       89.69       95.50      2.65 o 
   6   1  21        6.29        6.27      0.49 o 
  -2   2  21       80.82       85.90      1.53 o 
  -1   2  21       48.13       50.56      1.24 o 
   0   2  21      254.77      268.21      4.15 o 
   1   2  21       44.87       43.87      1.36 o 
   2   2  21       10.23        9.35      0.84 o 
   3   2  21        0.61        0.99      0.33 o 
   4   2  21        3.39        3.30      0.46 o 
   5   2  21       18.40       18.02      1.12 o 
   6   2  21        0.76        1.01      0.32 o 
  -2   3  21        1.14        0.95      0.40 o 
  -1   3  21        6.42        7.04      0.84 o 
   0   3  21        7.13        7.74      0.68 o 
   1   3  21       14.69       15.36      0.84 o 
   2   3  21       30.00       29.43      1.11 o 
   3   3  21        0.13        0.32      0.28 o 
   4   3  21        0.87        0.64      0.43 o 
   5   3  21       22.32       23.43      1.24 o 
   6   3  21       11.67       13.45      0.89 o 
  -1   4  21      150.49      157.83      3.06 o 
   0   4  21       86.87       90.46      2.65 o 
   1   4  21       11.11       13.96      0.84 o 
   2   4  21        3.80        3.63      0.50 o 
   3   4  21       11.72       13.05      0.78 o 
   4   4  21        4.76        4.11      0.72 o 
   5   4  21        8.76        9.20      0.83 o 
   6   4  21        0.16        0.42      0.33 o 
   1   5  21        0.00        0.68      0.38 o 
   2   5  21       15.66       16.89      1.47 o 
   3   5  21        2.42        3.30      0.48 o 
   4   5  21        4.70        5.04      0.56 o 
   0  -4  22       13.48       13.25      0.79 o 
   1  -4  22        2.52        2.67      0.46 o 
  -1  -3  22        0.87        1.37      0.35 o 
   0  -3  22       14.36       14.48      1.33 o 
   1  -3  22        6.44        5.91      1.60 o 
   2  -3  22       16.86       19.80      1.97 o 
   3  -3  22        4.22        4.39      0.55 o 
  -2  -2  22        4.59        4.64      0.49 o 
  -1  -2  22       24.48       26.92      0.97 o 
   0  -2  22        3.89        6.28      0.79 o 
   1  -2  22        1.79        1.61      0.44 o 
   2  -2  22        8.27        8.17      0.59 o 
   3  -2  22        0.24        0.89      0.39 o 
   4  -2  22       65.28       70.99      1.66 o 
  -2  -1  22        0.68        0.81      0.35 o 
  -1  -1  22        0.00       -0.10      0.38 o 
   0  -1  22        3.14        3.80      0.47 o 
   1  -1  22       11.41       10.85      0.65 o 
   2  -1  22        4.36        4.23      0.40 o 
   3  -1  22       30.25       33.03      1.67 o 
   4  -1  22        3.77        4.52      0.58 o 
   5  -1  22      155.84      168.73      3.48 o 
  -2   0  22       32.73       36.22      1.06 o 
  -1   0  22       11.06       10.78      0.72 o 
   0   0  22       92.72       97.36      1.61 o 
   1   0  22       12.02       10.89      0.57 o 
   2   0  22        5.03        5.80      0.46 o 
   3   0  22        7.23        7.59      0.53 o 
   4   0  22        2.41        3.95      0.48 o 
   5   0  22      114.28      122.14      2.22 o 
  -2   1  22        9.82       10.25      0.90 o 
  -1   1  22        4.18        3.85      0.39 o 
   0   1  22        1.25        1.98      0.37 o 
   1   1  22        6.94        7.52      0.53 o 
   2   1  22        5.98        4.90      0.61 o 
   3   1  22       12.47       14.93      0.81 o 
   4   1  22        0.28        0.63      0.50 o 
   5   1  22       28.09       32.31      1.28 o 
  -1   2  22        5.36        5.03      0.48 o 
   0   2  22       39.73       38.85      1.35 o 
   1   2  22        2.50        4.03      0.54 o 
   2   2  22        0.31        0.39      0.33 o 
   3   2  22       11.50       11.23      0.73 o 
   4   2  22        0.18        0.30      0.28 o 
   5   2  22       82.89       88.46      2.78 o 
   0   3  22        0.50        0.28      0.33 o 
   1   3  22        0.18        0.35      0.31 o 
   2   3  22        5.55        5.47      0.58 o 
   3   3  22        0.51        0.83      0.33 o 
   4   3  22       14.90       15.85      0.85 o 
   5   3  22       19.26       20.55      1.23 o 
   1   4  22       56.11       60.33      1.72 o 
   2   4  22        4.46        3.54      0.53 o 
   3   4  22        2.46        2.77      0.46 o 
   4   4  22        4.93        5.92      0.59 o 
   0  -2  23       16.25       15.98      0.78 o 
   1  -2  23        2.74        3.22      0.43 o 
   2  -2  23        1.19        1.88      0.39 o 
   3  -2  23       21.17       23.44      0.94 o 
  -1  -1  23        1.60        2.33      0.40 o 
   0  -1  23        0.38        0.70      0.30 o 
   1  -1  23        2.37        2.65      0.48 o 
   2  -1  23        1.86        3.64      0.45 o 
   3  -1  23       19.53       19.58      1.18 o 
   4  -1  23       94.96       95.84      3.24 o 
  -1   0  23        2.42        3.06      0.43 o 
   0   0  23       33.99       36.25      1.17 o 
   1   0  23        1.02        1.27      0.27 o 
   2   0  23        0.03        0.34      0.25 o 
   3   0  23        2.19        3.02      0.44 o 
   4   0  23      120.56      127.43      1.92 o 
   0   1  23        0.28        0.83      0.30 o 
   1   1  23        0.30        0.60      0.28 o 
   2   1  23        0.25        0.55      0.32 o 
   3   1  23       24.08       26.24      1.08 o 
   4   1  23       24.64       22.36      1.05 o 
   0   2  23        6.55        6.93      0.54 o 
   1   2  23        8.60        8.66      0.72 o 
   2   2  23        0.53        0.57      0.34 o 
   3   2  23        1.53        1.88      0.42 o 
   4   2  23       18.73       19.57      0.96 o 
   2   3  23        0.19        0.30      0.33 o 
   3   3  23        4.06        4.29      0.57 o 
                                                 
